# Supplementary material for: MSH2 stimulates interfering and inhibits non-interfering crossovers in response to genetic polymorphism
Source: Nat Commun. 2023 Oct 23;14:6716. doi: 10.1038/s41467-023-42511-z (PMC10593791; doi:10.1038/s41467-023-42511-z)
Supplement: Supplementary file 4 — Source Data [file 41467_2023_42511_MOESM4_ESM.xlsx]

## Sheet: Figure 1c
Fig. 1c Seed set per silique in Col/Ler hybrids. The number of seeds was counted from fruits located at positions 6 through 10 of the main stem. Mean values per individual are shown.
		Seeds per silique, plant #
Genotype	Silique	1	2	3	4	5	6	7	8
Wild type	1	58	25	56	65	60	60	57	18
	2	57	64	55	46	66	56	67	66
	3	54	61	70	55	59	61	67	68
	4	50	69	63	64	60	56	66	71
	5	65	29	37	66	62	9	61	70
	Mean	56.8	49.6	56.2	59.2	61.4	48.4	63.6	58.6
fancm zip4	1	9	6	8	11	1	9	9	8
	2	4	10	7	9	13	4	7	7
	3	12	13	6	9	10	8	4	4
	4	10	8	3	10	7	7	7	7
	5	4	8	4	3	14	6	6	6
	Mean	7.8	9	5.6	8.4	9	6.8	6.6	6.4
msh2 fancm zip4	1	28	10	13	21	22	23	26	15
	2	19	16	11	29	24	22	28	14
	3	16	20	22	22	21	20	25	9
	4	20	11	15	25	19	25	32	17
	5	20	24	18	21	23	20	22	15
	Mean	20.6	16.2	15.8	23.6	21.8	22	26.6	14

## Sheet: Figure 1d
Fig. 1d Silique lenght in Col/Ler hybrids. Silique lenght was measured from fruits located at positions 6 through 10 of the main stem. Mean values per individual are shown.
		Silique length (cm), plant #
Genotype	Silique	1	2	3	4	5	6	7	8
Wild type	1	1.404	0.959	1.429	1.582	1.501	1.569	1.602	0.872
	2	1.383	1.71	1.473	1.173	1.703	1.545	1.618	1.712
	3	1.318	1.55	1.726	1.412	1.52	1.639	1.633	1.659
	4	1.237	1.798	1.531	1.55	1.474	1.47	1.553	1.803
	5	1.532	1.132	1.084	1.565	1.669	0.675	1.664	1.778
	Mean	1.3748	1.4298	1.4486	1.4564	1.5734	1.3796	1.614	1.5648
fancm zip4	1	0.831	0.704	0.783	0.932	0.492	0.835	0.845	0.819
	2	0.655	0.889	0.784	0.844	0.92	0.641	0.775	0.831
	3	0.92	0.943	0.822	0.876	0.891	0.79	0.659	0.701
	4	0.911	0.812	0.695	0.864	0.772	0.804	0.818	0.741
	5	0.723	0.837	0.644	0.6	0.935	0.729	0.783	0.72
	Mean	0.808	0.837	0.7456	0.8232	0.802	0.7598	0.776	0.7624
msh2 fancm zip4	1	1.342	0.877	1.019	1.138	1.223	1.289	1.315	1.04
	2	1.156	1.034	0.926	1.315	1.233	1.198	1.315	0.919
	3	1.035	1.161	1.102	1.129	1.165	1.187	1.297	0.852
	4	1.184	0.887	1.036	1.22	1.17	1.228	1.398	1.133
	5	1.212	1.226	1.049	1.168	1.309	1.118	1.204	0.996
	Mean	1.1858	1.037	1.0264	1.194	1.22	1.204	1.3058	0.988

## Sheet: Figure 1f
Fig. 1f Proportion of rings, rods and univalents per male meiocyte. The number of meiocytes sampled for each line is shown in brackets.
	Chromosome configurations at meiotic metaphase I (%)
	Rings	Rods	Univalents
wild type (60)	4.22	0.78	0
fancm zip4 (60)	0.12	1.16	3.45
msh2 fancm zip4 (60)	0.87	2.17	1.97

## Sheet: Figure 1g
Fig. 1g 420 fluorescent seed count data in Col/Ler hybrid. Genetic distance in centimorgans (cM) is calculated as cM = 100×(1–(1−2(NG+NR)/NT)1/2), where NG is the number of green alone seeds, NR is the number of red alone seeds and NT is the total number of seeds of all classes analysed.
Genotype	Total	Green alone	Red alone	Red+Green	Non-colour	cM
Wild type	2110	156	152	1432	370	15.85
Wild type	1871	131	123	1304	313	14.65
Wild type	2243	130	145	1564	404	13.12
Wild type	2035	156	183	1364	332	18.34
Wild type	1770	152	192	1165	261	21.81
Wild type	2334	142	152	1639	401	13.51
Wild type	2140	143	143	1506	348	14.4
Wild type	2038	141	150	1405	342	15.48
Wild type	1849	159	133	1255	302	17.29
Wild type	1566	150	148	1024	244	21.3
Wild type	1723	134	149	1128	312	18.05
Wild type	2030	141	137	1381	371	14.79
msh2	2271	189	168	1491	423	17.2
msh2	2385	212	235	1561	377	20.93
msh2	2104	160	221	1361	362	20.14
msh2	2074	183	205	1351	335	20.89
msh2	1857	142	161	1221	333	17.92
msh2	2177	182	225	1424	346	20.87
msh2	2053	179	153	1386	335	17.75
msh2	1732	140	163	1168	261	19.37
msh2	1872	205	151	1218	298	21.28
fancm	2538	160	198	1743	437	15.27
fancm	2417	192	182	1626	417	16.9
fancm	1995	145	151	1345	354	16.14
fancm	2599	149	186	1876	388	13.85
fancm	2426	138	167	1695	426	13.48
fancm	2261	163	163	1560	375	15.64
fancm	996	81	82	660	173	17.98
fancm	2222	153	177	1502	390	16.16
fancm	1944	150	135	1297	362	15.93
fancm	2196	164	161	1505	366	16.09
msh2 fancm	1485	190	144	947	204	25.83
msh2 fancm	1148	101	107	721	219	20.15
msh2 fancm	1825	193	185	1148	299	23.47
msh2 fancm	1528	165	160	978	225	24.2
msh2 fancm	2081	236	204	1332	309	24.03
msh2 fancm	1479	150	122	946	261	20.49
msh2 fancm	1705	144	151	1129	281	19.13
msh2 fancm	1375	137	132	884	222	21.98
msh2 fancm	1984	202	182	1247	353	21.71
fancm zip4	1337	82	73	934	248	12.36
fancm zip4	1247	76	86	840	245	13.97
fancm zip4	1219	84	72	830	233	13.74
fancm zip4	1133	75	66	768	224	13.33
fancm zip4	1026	66	64	707	189	13.59
fancm zip4	1221	84	74	858	205	13.91
msh2 fancm zip4	868	93	85	524	166	23.2
msh2 fancm zip4	1134	111	113	746	164	22.22
msh2 fancm zip4	1027	125	97	641	164	24.66
msh2 fancm zip4	987	95	115	628	149	24.21
msh2 fancm zip4	1334	164	124	847	199	24.62
msh2 fancm zip4	759	78	78	480	123	23.26
msh2 fancm zip4	1421	139	130	924	228	21.17
msh2 fancm zip4	1482	151	131	955	245	21.3

## Sheet: Figure 2b
Fig. 2b Crossover numbers in Col/Ler hybrid variants for all sequenced individuals.
WT	msh2	fancm zip4	msh2 fancm zip4	msh2 fancm	recq	msh2 recq4
7	7	1	4	19	16	24
8	7	2	4	7	27	31
6	11	3	10	10	18	36
8	6	1	10	6	31	28
7	7	4	10	9	28	29
6	9	4	5	8	20	36
8	7	4	9	7	24	39
6	5	4	5	9	29	23
9	10	3	9	13	19	21
9	4	4	9	11	23	31
10	5	5	5	7	26	21
8	9	1	2	11	33	21
6	14	4	10	8	32	29
5	10	1	7	8	3	40
7	9	7	4	15	28	17
4	9	4	3	25	27	35
6	7	1	7	13	24	32
10	8	3	7	8	23	44
11	7	1	5	10	25	22
9	12	3	4	11	29	30
10	5	9	3	10	24	44
6	5	5	5	8	20	22
10	9	2	4	8	24	28
10	4	2	5	11	17	25
6	6	2	9	9	37	46
10	1	2	9	12	27	35
9	8	1	7	18	22	45
12	7	4	7	8	15	29
5	7	5	18	12	28	27
7	11	5	16	13	24	30
8	7	2	14	8	19	8
6	7	2	25	8	29	38
7	8	1	7	8	15	36
6	10	1	1	7	37	20
7	7	4	9	9	22	24
9	6	5	8	10	27	33
3	8	3	4	13	17	15
8	9	4	3	12	21	17
6	4	1	7	19	23	20
8	1	7	5	13	20	32
4	5	3	3	17	18	44
9	11	3	8	8	15	21
7	6	2	10	8	12	43
4	2	3	6	6	19	31
10	5	4	9	15	30	28
4	9	2	2	8	26	36
11	3	1	9	14	29	38
8	8	5	9	9	27	23
11	8	5	12	9	18	29
10	4	4	5	13	25	21
6	7	1	1	8	27	28
10	5	2	7	15	33	22
4	3	5	8	10	20	23
7	8	6	3	4	25	32
7	5	5	7	9	23	37
8	4	6	3	10	29	32
9	3	5	4	8	22	33
10	5	3	6	8	19	24
6	7	8	3	8	21	41
2	11	5	8	13	30	28
8	8	7	6	8	21	22
9	9	3	4	10	33	30
9	10	1	7	10	25	40
10	6	4	7	7	38	25
8	8	11	5	14	18	41
10	6	6	10	10	21	38
7	9	9	3	11	25	32
7	9	3	4	8	20	30
9	6	3	4	16	16	40
16	9	2	6	18	21	24
10	5	3	7	9	26	37
10	6	8	5	8	25	28
7	4	5	4	11	17	25
11	4	8	7	13	16	17
11	6	4	3	11	27	15
10	7	8	6	9	22	29
8	11	3	13	8	20	33
7	8	4	5	5	24	35
4	7	3	6	11	6	44
9	7	12	9	10	14	25
8	7	4	10	12	29	28
9	9	1	4	10	21	28
16	6	3	7	37	24	14
5	9	1	5	12	17	28
11	6	2	5	12	30	43
9	3	1	7	11	18	28
9	9	2	9	6	25	35
11	11	1	4	13	24	25
5	4	2	9	6	22	34
10	8	3	5	18	11	37
8	10	5	8	13	24	33
10	8	5	5	7	25	17
10	8	2	6	5	22	27
5	7	1	9	16	26	18
8	5	13	4	9	21	36
10	12	4	7	6	25	49
12	11	3	7	11	23	32
7	9	3	1	10	18	27
13	5	3	7	10	24	24
10	9	3	3	10	18	33
4	6	6	4	9	21	29
11	4	7	2	11	13	35
6	4	16	7	11	24	31
9	10	12	5	13	16	26
10	4	3	13	8	20	28
8	5	3	11	9	22	28
9	5	4	8	11	19	32
12	6	3	8	12	28	39
9	9	5	10	7	25	33
5	8	4	8	13	17	38
11	5	8	10	15	12	21
10	4	5	3	12	25	38
9	7	2	8	9	23	26
9	8	9	6	13	27	33
10	9	13	2	13	25	38
12	3	5	6	11	18	24
7	3	5	7	17	20	35
6	10	7	6	10	29	40
9	11	3	8	11	23	29
6	4	11	7	11	22	25
8	3	2	8	9	23	31
10	5	6	6	18	26	29
9	8	4	6	26	26	35
10	3	3	10	13	23	36
12	8	2	6	8	15	37
8	5	13	11	17	40	24
6	8	1	3	8	20	27
7	10	3	4	8	24	28
8	7	3	4	11	13	29
9	6	4	6	6	31	25
9	7	7	13	9	18	32
11	9	3	9	16	12	35
14	8	3	7	7	29	28
6	6	5	5	14	33	34
10	8	3	11	9	13	38
8	1	3	4	14	32	28
10	5	23	7	10	17	36
9	9	1	5	7	15	30
9	4	3	5	20	15	33
8	4	6	4	12	11	29
10	3	7	5	10	10	27
7	6	1	6	12	20	45
8	9	7	9	11	22	64
8	11	14	8	15	29	14
11	9	11	11	11	20	34
5	9	24	2	17	35	33
13	3	2	7	8	36	26
13	8	3	6	13	22	42
8	9	2	11	12	20	21
5	6	4	3	5	23	40
5	1	4	3	12	36	37
5	3	3	8	5	11	31
1	5	11	1	14	22	22
8	6	2	6	16	15	41
10	9	6	9	17	22	24
11	9	1	6	13	21	32
5	4	3	7	7	29	26
7	10	11	6	9	25	26
6	6	1	6	6	17	41
9	11	5	9	11	31	29
8	4	1	1	12	30	30
13	6	5	10	9	28	29
7	8	2	7	10	16	30
7	8	5	10	11	20	41
8	10	1	9	15	34	21
5	7	15	7	5	34	30
4	9	18	7	10	29	32
11	7	8	13	15	21	25
9	9	6	6	9	19	35
12	10	10	7	7	29	27
7	7	7	6	13	23	31
6	5	10	5	12	19	25
4	5	6		11	16	23
6	1	3		9	19	23
9	5	12		8	32	24
6	11	2		14	36	25
13	5	2		5	23	29
9	3	6		11	38	22
5	3	2			31	22
10	7	3			16	28
10	9	10			20	36
9	5	7			27	18
7	6	4			14	14
8	4	11			20	24
4	8	14			25	43
10	8	3			23	41
6	9	4			28	31
3		2			18	39
10		2			21	30
11		1			26	35
10		1			20	40
4		15				30
6		5				24
11		1				30
10		9				35
5		5				47
9		6				34
7		17				42
11		5				35
5						20
						29
						36
						30
						23
						39
						32
						30
						38
						28
						23
						48
						28
						27
						35
						26
						32
						43
						28
						26
						29
						27
						31
						27
						15
						23
						28
						41
						25
						32
						36
						41
						16
						28
						30
						37
						26
						22
						42
						25
						23
						39
						38
						42
						25
						39
						34
						26
						26
						42
						26
						22
						40
						25
						35
						28
						25
						37
						28
						26
						22
						29
						34
						40
						29
						28
						20
						31
						27
						29
						29
						18
						30
						40
						26
						26
						32
						30
						40

## Sheet: Figure 2c,d
Fig. 2c,d Recombination landscape across all chromosomes in Col/Ler hybrids
Chr	Pos	Wild type - Rowan	msh2	msh2 fancm	fancm zip4	msh2 fancm zip4	recq4	msh2 recq4
1	1	0.015	0.013	0.03	0.011	0.021	0.06	0.091
1	300001	0.015	0.013	0.03	0.011	0.021	0.06	0.091
1	600001	0.015	0.013	0.03	0.011	0.021	0.06	0.091
1	900001	0.015	0.013	0.03	0.011	0.021	0.06	0.091
1	1200001	0.017	0.013	0.04	0.011	0.024	0.068	0.111
1	1500001	0.018	0.013	0.038	0.01	0.024	0.072	0.115
1	1800001	0.017	0.011	0.032	0.011	0.025	0.077	0.121
1	2100001	0.015	0.011	0.028	0.011	0.021	0.078	0.114
1	2400001	0.015	0.012	0.028	0.009	0.024	0.072	0.112
1	2700001	0.015	0.011	0.028	0.009	0.021	0.071	0.11
1	3000001	0.015	0.014	0.031	0.009	0.02	0.073	0.106
1	3300001	0.016	0.015	0.035	0.009	0.018	0.074	0.106
1	3600001	0.017	0.018	0.029	0.011	0.018	0.075	0.108
1	3900001	0.016	0.018	0.03	0.011	0.019	0.083	0.114
1	4200001	0.016	0.019	0.029	0.009	0.019	0.088	0.114
1	4500001	0.016	0.019	0.029	0.01	0.02	0.086	0.12
1	4800001	0.016	0.017	0.025	0.009	0.018	0.08	0.121
1	5100001	0.016	0.018	0.024	0.008	0.019	0.081	0.121
1	5400001	0.015	0.015	0.022	0.007	0.02	0.081	0.121
1	5700001	0.016	0.018	0.021	0.007	0.02	0.089	0.127
1	6000001	0.015	0.019	0.018	0.007	0.017	0.093	0.118
1	6300001	0.016	0.019	0.02	0.005	0.016	0.087	0.113
1	6600001	0.018	0.023	0.022	0.005	0.014	0.079	0.105
1	6900001	0.02	0.024	0.025	0.006	0.014	0.079	0.104
1	7200001	0.023	0.023	0.026	0.006	0.014	0.077	0.098
1	7500001	0.024	0.023	0.028	0.007	0.011	0.081	0.098
1	7800001	0.025	0.025	0.029	0.008	0.011	0.077	0.1
1	8100001	0.021	0.02	0.025	0.008	0.009	0.064	0.082
1	8400001	0.019	0.016	0.023	0.007	0.009	0.051	0.069
1	8700001	0.017	0.015	0.018	0.006	0.007	0.045	0.056
1	9000001	0.015	0.011	0.017	0.005	0.006	0.043	0.051
1	9300001	0.014	0.011	0.017	0.004	0.007	0.047	0.052
1	9600001	0.013	0.015	0.016	0.005	0.01	0.049	0.054
1	9900001	0.013	0.019	0.014	0.005	0.011	0.04	0.053
1	10200001	0.015	0.019	0.013	0.004	0.01	0.036	0.044
1	10500001	0.018	0.021	0.014	0.005	0.01	0.042	0.054
1	10800001	0.022	0.025	0.018	0.007	0.016	0.05	0.063
1	11100001	0.024	0.027	0.02	0.008	0.016	0.057	0.07
1	11400001	0.025	0.027	0.021	0.009	0.016	0.056	0.07
1	11700001	0.025	0.026	0.019	0.008	0.012	0.045	0.06
1	12000001	0.028	0.025	0.022	0.007	0.01	0.04	0.053
1	12300001	0.027	0.023	0.02	0.006	0.009	0.037	0.046
1	12600001	0.024	0.019	0.019	0.008	0.008	0.032	0.04
1	12900001	0.021	0.017	0.019	0.009	0.008	0.027	0.03
1	13200001	0.017	0.013	0.015	0.007	0.002	0.018	0.022
1	13500001	0.015	0.011	0.013	0.005	0.002	0.012	0.015
1	13800001	0.012	0.009	0.011	0.005	0.002	0.007	0.009
1	14100001	0.009	0.007	0.009	0.005	0.002	0.006	0.007
1	14400001	0.003	0.003	0.004	0.004	0.001	0.001	0.003
1	14700001	0.001	0	0.003	0.004	0	0.001	0.002
1	15000001	0.004	0.001	0.004	0.004	0	0.004	0.001
1	15300001	0.006	0.003	0.004	0.003	0	0.007	0.004
1	15600001	0.01	0.007	0.007	0.003	0	0.009	0.006
1	15900001	0.013	0.007	0.01	0.003	0	0.011	0.009
1	16200001	0.021	0.013	0.013	0.003	0.001	0.018	0.018
1	16500001	0.023	0.019	0.016	0.004	0.011	0.021	0.028
1	16800001	0.026	0.02	0.019	0.005	0.013	0.029	0.039
1	17100001	0.028	0.023	0.024	0.005	0.014	0.037	0.05
1	17400001	0.027	0.024	0.024	0.006	0.015	0.044	0.065
1	17700001	0.025	0.024	0.027	0.005	0.017	0.049	0.071
1	18000001	0.024	0.022	0.028	0.008	0.024	0.059	0.078
1	18300001	0.024	0.022	0.029	0.008	0.024	0.062	0.081
1	18600001	0.019	0.019	0.029	0.01	0.026	0.061	0.082
1	18900001	0.019	0.015	0.028	0.011	0.017	0.069	0.088
1	19200001	0.018	0.015	0.032	0.01	0.018	0.067	0.088
1	19500001	0.018	0.013	0.029	0.011	0.019	0.068	0.087
1	19800001	0.017	0.013	0.028	0.009	0.019	0.068	0.078
1	20100001	0.017	0.011	0.027	0.008	0.019	0.065	0.079
1	20400001	0.017	0.009	0.024	0.008	0.014	0.058	0.076
1	20700001	0.015	0.009	0.023	0.007	0.014	0.055	0.075
1	21000001	0.014	0.007	0.023	0.007	0.011	0.056	0.072
1	21300001	0.012	0.008	0.02	0.005	0.011	0.054	0.063
1	21600001	0.012	0.009	0.016	0.005	0.009	0.051	0.058
1	21900001	0.014	0.011	0.019	0.005	0.006	0.049	0.053
1	22200001	0.014	0.011	0.02	0.007	0.007	0.044	0.058
1	22500001	0.016	0.013	0.022	0.007	0.006	0.044	0.06
1	22800001	0.016	0.015	0.025	0.005	0.004	0.047	0.064
1	23100001	0.017	0.017	0.024	0.005	0.004	0.052	0.067
1	23400001	0.019	0.019	0.024	0.004	0.007	0.051	0.066
1	23700001	0.022	0.018	0.028	0.004	0.008	0.048	0.068
1	24000001	0.023	0.021	0.028	0.005	0.008	0.05	0.068
1	24300001	0.023	0.018	0.025	0.007	0.014	0.051	0.075
1	24600001	0.025	0.021	0.03	0.005	0.011	0.055	0.074
1	24900001	0.024	0.021	0.029	0.005	0.012	0.059	0.073
1	25200001	0.026	0.022	0.032	0.005	0.016	0.057	0.074
1	25500001	0.029	0.021	0.042	0.007	0.021	0.06	0.082
1	25800001	0.028	0.023	0.042	0.007	0.021	0.061	0.086
1	26100001	0.026	0.02	0.043	0.008	0.024	0.062	0.092
1	26400001	0.026	0.018	0.042	0.008	0.024	0.071	0.095
1	26700001	0.024	0.017	0.044	0.006	0.021	0.068	0.096
1	27000001	0.022	0.014	0.044	0.007	0.024	0.07	0.101
1	27300001	0.023	0.013	0.046	0.008	0.027	0.074	0.102
1	27600001	0.021	0.011	0.041	0.008	0.026	0.078	0.101
1	27900001	0.019	0.012	0.034	0.012	0.026	0.081	0.103
1	28200001	0.02	0.009	0.036	0.014	0.026	0.085	0.108
1	28500001	0.02	0.01	0.035	0.016	0.024	0.084	0.102
1	28800001	0.021	0.011	0.035	0.015	0.025	0.078	0.104
1	29100001	0.021	0.012	0.037	0.017	0.024	0.084	0.1
1	29400001	0.022	0.011	0.035	0.018	0.026	0.074	0.091
1	29700001	0.022	0.011	0.035	0.018	0.026	0.074	0.091
1	30000001	0.022	0.011	0.035	0.018	0.026	0.074	0.091
1	30300001	0.022	0.011	0.035	0.018	0.026	0.074	0.091
1	30427671	0.022	0.011	0.035	0.018	0.026	0.074	0.091
2	30427672	0.035	0.031	0.046	0.009	0.021	0.052	0.067
2	30727672	0.035	0.031	0.046	0.009	0.021	0.052	0.067
2	31027672	0.035	0.031	0.046	0.009	0.021	0.052	0.067
2	31327672	0.035	0.031	0.046	0.009	0.021	0.052	0.067
2	31627672	0.042	0.033	0.05	0.011	0.022	0.059	0.073
2	31927672	0.035	0.03	0.04	0.008	0.016	0.05	0.061
2	32227672	0.03	0.025	0.034	0.01	0.014	0.036	0.047
2	32527672	0.024	0.022	0.028	0.01	0.011	0.023	0.039
2	32827672	0.019	0.014	0.02	0.009	0.009	0.019	0.03
2	33127672	0.016	0.011	0.016	0.008	0.006	0.016	0.022
2	33427672	0.012	0.007	0.012	0.008	0.006	0.013	0.015
2	33727672	0.009	0.003	0.005	0.007	0.004	0.008	0.008
2	34027672	0.002	0.001	0.001	0.005	0.004	0.001	0.002
2	34327672	0.004	0.003	0.001	0.006	0.006	0.002	0.003
2	34627672	0.002	0.003	0	0.005	0.004	0.003	0.002
2	34927672	0.004	0.004	0.002	0.005	0.004	0.005	0.004
2	35227672	0.006	0.005	0.004	0.006	0.004	0.007	0.008
2	35527672	0.012	0.009	0.008	0.007	0.004	0.01	0.013
2	35827672	0.016	0.013	0.013	0.007	0.005	0.017	0.017
2	36127672	0.022	0.018	0.018	0.007	0.006	0.02	0.023
2	36427672	0.026	0.021	0.02	0.009	0.006	0.029	0.029
2	36727672	0.029	0.022	0.021	0.007	0.006	0.035	0.039
2	37027672	0.032	0.023	0.027	0.004	0.007	0.042	0.047
2	37327672	0.034	0.027	0.033	0.008	0.009	0.046	0.055
2	37627672	0.035	0.029	0.037	0.011	0.011	0.054	0.061
2	37927672	0.032	0.027	0.035	0.011	0.011	0.065	0.072
2	38227672	0.029	0.025	0.032	0.011	0.011	0.064	0.074
2	38527672	0.025	0.021	0.03	0.012	0.012	0.07	0.078
2	38827672	0.025	0.024	0.035	0.011	0.02	0.07	0.083
2	39127672	0.025	0.023	0.037	0.014	0.021	0.072	0.081
2	39427672	0.025	0.024	0.039	0.015	0.021	0.069	0.08
2	39727672	0.024	0.021	0.033	0.012	0.022	0.071	0.079
2	40027672	0.024	0.019	0.032	0.011	0.022	0.071	0.08
2	40327672	0.024	0.021	0.034	0.011	0.025	0.064	0.079
2	40627672	0.024	0.021	0.037	0.014	0.026	0.072	0.087
2	40927672	0.024	0.021	0.038	0.014	0.027	0.07	0.087
2	41227672	0.024	0.019	0.036	0.018	0.02	0.07	0.091
2	41527672	0.023	0.019	0.035	0.017	0.021	0.07	0.094
2	41827672	0.022	0.022	0.03	0.015	0.019	0.076	0.094
2	42127672	0.021	0.023	0.032	0.016	0.017	0.077	0.094
2	42427672	0.021	0.027	0.035	0.016	0.018	0.077	0.101
2	42727672	0.02	0.025	0.035	0.015	0.018	0.083	0.098
2	43027672	0.019	0.026	0.032	0.013	0.018	0.078	0.094
2	43327672	0.019	0.026	0.032	0.014	0.016	0.077	0.099
2	43627672	0.017	0.027	0.033	0.012	0.017	0.076	0.099
2	43927672	0.015	0.024	0.033	0.014	0.013	0.077	0.104
2	44227672	0.013	0.02	0.034	0.017	0.016	0.08	0.108
2	44527672	0.013	0.019	0.037	0.017	0.022	0.085	0.116
2	44827672	0.013	0.016	0.035	0.017	0.022	0.09	0.111
2	45127672	0.014	0.017	0.036	0.018	0.024	0.084	0.117
2	45427672	0.015	0.015	0.04	0.019	0.024	0.082	0.117
2	45727672	0.016	0.016	0.04	0.017	0.023	0.087	0.117
2	46027672	0.018	0.013	0.039	0.018	0.024	0.09	0.121
2	46327672	0.019	0.013	0.038	0.017	0.027	0.085	0.112
2	46627672	0.019	0.012	0.036	0.014	0.027	0.082	0.119
2	46927672	0.018	0.013	0.033	0.016	0.024	0.077	0.118
2	47227672	0.019	0.015	0.034	0.017	0.026	0.075	0.121
2	47527672	0.019	0.015	0.035	0.016	0.026	0.078	0.114
2	47827672	0.02	0.016	0.034	0.018	0.027	0.083	0.121
2	48127672	0.021	0.014	0.032	0.019	0.029	0.081	0.121
2	48427672	0.022	0.016	0.033	0.017	0.029	0.087	0.118
2	48727672	0.022	0.015	0.036	0.017	0.031	0.09	0.124
2	49027672	0.021	0.015	0.035	0.02	0.03	0.081	0.108
2	49327672	0.021	0.015	0.035	0.02	0.03	0.081	0.108
2	49627672	0.021	0.015	0.035	0.02	0.03	0.081	0.108
2	49927672	0.021	0.015	0.035	0.02	0.03	0.081	0.108
2	50125960	0.021	0.015	0.035	0.02	0.03	0.081	0.108
3	50125961	0.018	0.011	0.025	0.011	0.021	0.074	0.107
3	50425961	0.018	0.011	0.025	0.011	0.021	0.074	0.107
3	50725961	0.018	0.011	0.025	0.011	0.021	0.074	0.107
3	51025961	0.018	0.011	0.025	0.011	0.021	0.074	0.107
3	51325961	0.019	0.012	0.03	0.012	0.027	0.085	0.122
3	51625961	0.02	0.012	0.028	0.011	0.025	0.085	0.128
3	51925961	0.02	0.011	0.026	0.01	0.021	0.085	0.126
3	52225961	0.018	0.013	0.027	0.012	0.022	0.082	0.12
3	52525961	0.018	0.018	0.025	0.016	0.021	0.087	0.128
3	52825961	0.017	0.017	0.03	0.015	0.023	0.083	0.116
3	53125961	0.016	0.015	0.031	0.016	0.026	0.083	0.115
3	53425961	0.015	0.015	0.034	0.015	0.025	0.081	0.117
3	53725961	0.015	0.013	0.032	0.017	0.024	0.08	0.121
3	54025961	0.016	0.013	0.035	0.02	0.026	0.081	0.115
3	54325961	0.016	0.011	0.04	0.022	0.031	0.081	0.119
3	54625961	0.016	0.008	0.036	0.02	0.029	0.081	0.125
3	54925961	0.016	0	0.037	0.019	0.029	0.082	0.118
3	55225961	0.015	0	0.034	0.02	0.027	0.08	0.121
3	55525961	0.016	0	0.033	0.02	0.026	0.085	0.122
3	55825961	0.016	0	0.032	0.02	0.029	0.09	0.115
3	56125961	0.015	0	0.031	0.02	0.028	0.091	0.111
3	56425961	0.015	0	0.029	0.016	0.026	0.092	0.112
3	56725961	0.017	0	0.027	0.014	0.021	0.087	0.106
3	57025961	0.019	0.005	0.028	0.014	0.02	0.087	0.102
3	57325961	0.021	0.023	0.028	0.012	0.021	0.079	0.099
3	57625961	0.022	0.023	0.027	0.011	0.018	0.077	0.096
3	57925961	0.024	0.026	0.032	0.009	0.016	0.073	0.091
3	58225961	0.026	0.028	0.032	0.008	0.014	0.064	0.086
3	58525961	0.029	0.034	0.035	0.007	0.011	0.062	0.079
3	58825961	0.032	0.036	0.034	0.008	0.01	0.055	0.069
3	59125961	0.033	0.043	0.035	0.009	0.01	0.059	0.073
3	59425961	0.032	0.042	0.033	0.008	0.011	0.06	0.072
3	59725961	0.033	0.029	0.032	0.007	0.01	0.053	0.067
3	60025961	0.035	0.031	0.031	0.006	0.011	0.05	0.059
3	60325961	0.036	0.035	0.025	0.005	0.01	0.046	0.054
3	60625961	0.034	0.035	0.022	0.005	0.009	0.041	0.052
3	60925961	0.033	0.029	0.018	0.007	0.009	0.035	0.045
3	61225961	0.03	0.027	0.016	0.007	0.009	0.031	0.038
3	61525961	0.026	0.021	0.011	0.008	0.008	0.02	0.026
3	61825961	0.023	0.017	0.009	0.009	0.006	0.01	0.021
3	62125961	0.018	0.012	0.006	0.009	0.005	0.009	0.015
3	62425961	0.013	0.009	0.004	0.008	0.004	0.005	0.013
3	62725961	0.008	0.003	0.001	0.008	0.003	0.002	0.008
3	63025961	0.006	0.001	0.001	0.008	0.003	0.001	0.007
3	63325961	0.002	0.001	0.001	0.005	0.001	0	0.005
3	63625961	0.001	0.001	0	0.004	0.001	0	0.005
3	63925961	0.003	0.002	0	0.002	0.001	0.001	0.01
3	64225961	0.002	0.001	0	0.002	0.001	0.001	0.007
3	64525961	0.004	0.001	0	0.002	0.001	0.001	0.008
3	64825961	0.009	0.001	0.002	0.003	0.001	0.008	0.01
3	65125961	0.013	0.003	0.005	0.004	0.003	0.013	0.015
3	65425961	0.015	0.004	0.006	0.004	0.004	0.018	0.018
3	65725961	0.02	0.005	0.013	0.005	0.004	0.022	0.026
3	66025961	0.023	0.007	0.017	0.005	0.006	0.024	0.032
3	66325961	0.024	0.007	0.017	0.005	0.005	0.025	0.031
3	66625961	0.029	0.009	0.019	0.004	0.006	0.031	0.038
3	66925961	0.03	0.011	0.022	0.004	0.007	0.036	0.047
3	67225961	0.028	0.014	0.025	0.005	0.01	0.04	0.058
3	67525961	0.028	0.016	0.03	0.006	0.013	0.046	0.065
3	67825961	0.029	0.021	0.037	0.008	0.013	0.051	0.077
3	68125961	0.026	0.023	0.033	0.008	0.016	0.058	0.086
3	68425961	0.025	0.023	0.034	0.01	0.019	0.068	0.092
3	68725961	0.025	0.027	0.04	0.01	0.021	0.077	0.099
3	69025961	0.023	0.025	0.042	0.013	0.022	0.084	0.108
3	69325961	0.021	0.025	0.044	0.016	0.024	0.087	0.115
3	69625961	0.021	0.023	0.044	0.015	0.026	0.088	0.116
3	69925961	0.018	0.022	0.041	0.015	0.021	0.089	0.12
3	70225961	0.017	0.019	0.032	0.015	0.025	0.097	0.127
3	70525961	0.016	0.017	0.035	0.016	0.027	0.092	0.118
3	70825961	0.015	0.015	0.035	0.018	0.027	0.091	0.121
3	71125961	0.014	0.012	0.033	0.018	0.029	0.092	0.121
3	71425961	0.013	0.017	0.032	0.018	0.032	0.094	0.121
3	71725961	0.013	0.017	0.031	0.015	0.031	0.092	0.114
3	72025961	0.014	0.019	0.033	0.018	0.03	0.091	0.115
3	72325961	0.014	0.017	0.035	0.019	0.036	0.087	0.112
3	72625961	0.012	0.015	0.035	0.016	0.033	0.069	0.091
3	72925961	0.012	0.015	0.035	0.016	0.033	0.069	0.091
3	73225961	0.012	0.015	0.035	0.016	0.033	0.069	0.091
3	73525961	0.012	0.015	0.035	0.016	0.033	0.069	0.091
3	73585790	0.012	0.015	0.035	0.016	0.033	0.069	0.091
4	73585791	0.031	0.032	0.039	0.022	0.02	0.051	0.074
4	73885791	0.031	0.032	0.039	0.022	0.02	0.051	0.074
4	74185791	0.031	0.032	0.039	0.022	0.02	0.051	0.074
4	74485791	0.031	0.032	0.039	0.022	0.02	0.051	0.074
4	74785791	0.031	0.033	0.039	0.024	0.021	0.051	0.075
4	75085791	0.023	0.02	0.032	0.019	0.016	0.04	0.058
4	75385791	0.017	0.015	0.026	0.024	0.018	0.029	0.039
4	75685791	0.011	0.009	0.015	0.021	0.015	0.02	0.025
4	75985791	0.007	0.005	0.008	0.023	0.012	0.01	0.012
4	76285791	0.003	0.002	0.003	0.021	0.009	0.003	0.005
4	76585791	0.001	0.003	0.004	0.017	0.01	0	0
4	76885791	0.001	0.003	0.003	0.015	0.012	0	0
4	77185791	0.001	0.003	0.004	0.016	0.013	0	0
4	77485791	0.003	0.003	0.004	0.016	0.016	0	0
4	77785791	0.011	0.005	0.008	0.01	0.014	0.003	0.003
4	78085791	0.016	0.006	0.008	0.012	0.015	0.007	0.007
4	78385791	0.021	0.009	0.011	0.01	0.014	0.01	0.009
4	78685791	0.026	0.012	0.016	0.012	0.015	0.014	0.015
4	78985791	0.031	0.012	0.019	0.014	0.015	0.02	0.022
4	79285791	0.034	0.016	0.024	0.017	0.014	0.029	0.029
4	79585791	0.037	0.016	0.024	0.014	0.014	0.033	0.039
4	79885791	0.043	0.02	0.034	0.014	0.013	0.044	0.053
4	80185791	0.04	0.024	0.034	0.015	0.012	0.051	0.059
4	80485791	0.039	0.027	0.037	0.012	0.014	0.055	0.063
4	80785791	0.036	0.025	0.038	0.012	0.016	0.059	0.072
4	81085791	0.033	0.025	0.037	0.011	0.016	0.066	0.082
4	81385791	0.032	0.028	0.035	0.01	0.017	0.066	0.082
4	81685791	0.03	0.026	0.032	0.008	0.017	0.07	0.086
4	81985791	0.03	0.027	0.035	0.009	0.017	0.075	0.084
4	82285791	0.025	0.025	0.028	0.008	0.016	0.074	0.078
4	82585791	0.022	0.025	0.033	0.008	0.015	0.074	0.084
4	82885791	0.022	0.023	0.031	0.008	0.014	0.073	0.086
4	83185791	0.023	0.024	0.032	0.009	0.012	0.072	0.084
4	83485791	0.022	0.023	0.031	0.009	0.012	0.069	0.077
4	83785791	0.021	0.021	0.033	0.01	0.011	0.072	0.083
4	84085791	0.022	0.023	0.035	0.012	0.011	0.068	0.086
4	84385791	0.023	0.025	0.037	0.015	0.012	0.068	0.094
4	84685791	0.022	0.027	0.035	0.017	0.015	0.065	0.095
4	84985791	0.021	0.023	0.032	0.021	0.018	0.069	0.098
4	85285791	0.019	0.021	0.035	0.023	0.018	0.069	0.105
4	85585791	0.017	0.023	0.032	0.024	0.02	0.078	0.11
4	85885791	0.016	0.023	0.031	0.025	0.023	0.081	0.113
4	86185791	0.015	0.021	0.032	0.025	0.021	0.079	0.114
4	86485791	0.013	0.018	0.032	0.03	0.021	0.081	0.112
4	86785791	0.011	0.013	0.03	0.027	0.02	0.081	0.104
4	87085791	0.011	0.011	0.029	0.028	0.018	0.079	0.102
4	87385791	0.01	0.012	0.027	0.025	0.017	0.066	0.091
4	87685791	0.01	0.013	0.026	0.026	0.02	0.061	0.078
4	87985791	0.011	0.011	0.026	0.025	0.016	0.046	0.069
4	88285791	0.011	0.012	0.028	0.024	0.016	0.036	0.066
4	88585791	0.011	0.012	0.023	0.025	0.019	0.03	0.056
4	88885791	0.012	0.013	0.024	0.023	0.023	0.021	0.052
4	89185791	0.013	0.015	0.027	0.025	0.021	0.013	0.054
4	89485791	0.014	0.016	0.03	0.023	0.024	0.009	0.053
4	89785791	0.015	0.017	0.032	0.023	0.026	0.011	0.051
4	90085791	0.02	0.017	0.04	0.023	0.027	0.01	0.055
4	90385791	0.022	0.017	0.04	0.023	0.031	0.014	0.054
4	90685791	0.024	0.015	0.038	0.024	0.027	0.02	0.061
4	90985791	0.024	0.015	0.04	0.03	0.031	0.031	0.071
4	91285791	0.024	0.015	0.04	0.03	0.031	0.031	0.071
4	91585791	0.024	0.015	0.04	0.03	0.031	0.031	0.071
4	91885791	0.024	0.015	0.04	0.03	0.031	0.031	0.071
4	92170846	0.024	0.015	0.04	0.03	0.031	0.031	0.071
5	92170847	0.025	0.016	0.042	0.011	0.021	0.067	0.092
5	92470847	0.025	0.016	0.042	0.011	0.021	0.067	0.092
5	92770847	0.025	0.016	0.042	0.011	0.021	0.067	0.092
5	93070847	0.025	0.016	0.042	0.011	0.021	0.067	0.092
5	93370847	0.028	0.019	0.049	0.012	0.024	0.081	0.103
5	93670847	0.027	0.018	0.043	0.009	0.017	0.091	0.102
5	93970847	0.023	0.015	0.04	0.012	0.017	0.09	0.099
5	94270847	0.019	0.016	0.039	0.014	0.019	0.094	0.106
5	94570847	0.017	0.015	0.037	0.015	0.022	0.096	0.109
5	94870847	0.015	0.012	0.033	0.015	0.023	0.096	0.116
5	95170847	0.015	0.014	0.035	0.016	0.022	0.094	0.125
5	95470847	0.014	0.013	0.03	0.016	0.024	0.094	0.119
5	95770847	0.013	0.011	0.027	0.018	0.025	0.098	0.123
5	96070847	0.014	0.012	0.03	0.02	0.025	0.096	0.121
5	96370847	0.015	0.015	0.029	0.018	0.026	0.096	0.129
5	96670847	0.015	0.013	0.028	0.017	0.025	0.095	0.125
5	96970847	0.016	0.015	0.027	0.015	0.025	0.093	0.117
5	97270847	0.017	0.015	0.029	0.015	0.024	0.09	0.107
5	97570847	0.017	0.014	0.026	0.012	0.026	0.088	0.105
5	97870847	0.018	0.014	0.025	0.012	0.022	0.088	0.103
5	98170847	0.018	0.014	0.025	0.009	0.021	0.082	0.099
5	98470847	0.02	0.018	0.025	0.007	0.021	0.073	0.1
5	98770847	0.02	0.017	0.025	0.006	0.019	0.07	0.09
5	99070847	0.023	0.021	0.024	0.004	0.016	0.066	0.089
5	99370847	0.024	0.019	0.023	0.005	0.014	0.066	0.085
5	99670847	0.025	0.021	0.021	0.005	0.013	0.066	0.082
5	99970847	0.027	0.025	0.028	0.004	0.009	0.072	0.076
5	100270847	0.03	0.029	0.034	0.004	0.011	0.068	0.073
5	100570847	0.031	0.029	0.035	0.004	0.009	0.06	0.07
5	100870847	0.032	0.029	0.035	0.004	0.009	0.058	0.064
5	101170847	0.032	0.027	0.034	0.005	0.009	0.051	0.064
5	101470847	0.033	0.03	0.032	0.005	0.009	0.051	0.057
5	101770847	0.031	0.029	0.03	0.005	0.007	0.043	0.053
5	102070847	0.028	0.027	0.031	0.005	0.007	0.038	0.051
5	102370847	0.024	0.023	0.021	0.005	0.006	0.024	0.04
5	102670847	0.018	0.017	0.013	0.004	0.003	0.017	0.032
5	102970847	0.015	0.015	0.01	0.004	0.003	0.014	0.023
5	103270847	0.01	0.011	0.005	0.004	0.001	0.009	0.014
5	103570847	0.008	0.01	0.004	0.002	0.001	0.008	0.009
5	103870847	0.003	0.003	0.004	0.002	0.001	0.003	0.004
5	104170847	0.001	0.001	0.003	0.001	0.001	0.001	0.002
5	104470847	0.001	0.002	0.002	0.001	0.001	0.004	0.004
5	104770847	0.005	0.005	0.004	0.002	0.001	0.008	0.01
5	105070847	0.008	0.009	0.006	0.002	0.004	0.016	0.013
5	105370847	0.01	0.011	0.009	0.002	0.005	0.021	0.017
5	105670847	0.012	0.012	0.012	0.003	0.005	0.025	0.019
5	105970847	0.017	0.019	0.018	0.003	0.006	0.033	0.024
5	106270847	0.019	0.02	0.021	0.003	0.007	0.036	0.029
5	106570847	0.022	0.023	0.023	0.004	0.007	0.04	0.034
5	106870847	0.025	0.025	0.024	0.004	0.006	0.04	0.036
5	107170847	0.025	0.024	0.025	0.003	0.006	0.044	0.037
5	107470847	0.024	0.025	0.025	0.004	0.006	0.045	0.047
5	107770847	0.026	0.026	0.026	0.005	0.007	0.053	0.054
5	108070847	0.026	0.029	0.024	0.005	0.009	0.055	0.06
5	108370847	0.024	0.024	0.019	0.005	0.009	0.051	0.058
5	108670847	0.024	0.023	0.018	0.006	0.011	0.053	0.061
5	108970847	0.025	0.024	0.018	0.005	0.011	0.057	0.065
5	109270847	0.024	0.023	0.023	0.007	0.014	0.061	0.069
5	109570847	0.024	0.023	0.025	0.007	0.014	0.055	0.071
5	109870847	0.024	0.021	0.027	0.006	0.014	0.051	0.064
5	110170847	0.024	0.018	0.025	0.005	0.014	0.043	0.064
5	110470847	0.022	0.015	0.027	0.005	0.012	0.044	0.062
5	110770847	0.021	0.017	0.03	0.007	0.012	0.048	0.073
5	111070847	0.021	0.018	0.034	0.007	0.011	0.055	0.082
5	111370847	0.018	0.014	0.036	0.008	0.013	0.057	0.081
5	111670847	0.016	0.015	0.032	0.008	0.011	0.055	0.086
5	111970847	0.015	0.014	0.03	0.011	0.012	0.063	0.087
5	112270847	0.014	0.015	0.03	0.012	0.014	0.068	0.095
5	112570847	0.017	0.017	0.03	0.012	0.014	0.07	0.095
5	112870847	0.02	0.024	0.033	0.012	0.015	0.072	0.103
5	113170847	0.022	0.023	0.035	0.013	0.015	0.074	0.099
5	113470847	0.022	0.027	0.036	0.015	0.016	0.067	0.093
5	113770847	0.022	0.027	0.035	0.015	0.016	0.068	0.097
5	114070847	0.024	0.03	0.035	0.018	0.018	0.081	0.096
5	114370847	0.024	0.03	0.036	0.02	0.021	0.082	0.1
5	114670847	0.023	0.027	0.035	0.02	0.017	0.075	0.095
5	114970847	0.019	0.029	0.036	0.02	0.018	0.08	0.097
5	115270847	0.017	0.023	0.035	0.019	0.017	0.077	0.094
5	115570847	0.015	0.022	0.035	0.018	0.016	0.083	0.095
5	115870847	0.016	0.019	0.029	0.017	0.014	0.087	0.098
5	116170847	0.017	0.018	0.033	0.018	0.016	0.09	0.106
5	116470847	0.016	0.013	0.035	0.015	0.017	0.076	0.112
5	116770847	0.017	0.012	0.034	0.012	0.015	0.074	0.107
5	117070847	0.02	0.013	0.036	0.011	0.019	0.087	0.115
5	117370847	0.022	0.014	0.036	0.011	0.019	0.089	0.12
5	117670847	0.025	0.015	0.037	0.011	0.019	0.097	0.124
5	117970847	0.026	0.014	0.037	0.012	0.025	0.094	0.129
5	118270847	0.026	0.014	0.037	0.012	0.025	0.094	0.129
5	118570847	0.026	0.014	0.037	0.012	0.025	0.094	0.129
5	118870847	0.026	0.014	0.037	0.012	0.025	0.094	0.129
5	119146348	0.026	0.014	0.037	0.012	0.025	0.094	0.129

## Sheet: Figure 2e
Fig. 2e Recombination across averaged chromosome arm, orientated from telomere (TEL) to centromere (CEN).
Window	Wild type	fancm msh2	recq4	msh2	fancm msh2 zip4	fancm zip4	msh2 recq4
0.001	0.00575	0.018215	0.020129	0.001551	0.018985	0.0128	0.037879
0.002	0.005902	0.018114	0.020551	0.001779	0.018709	0.012605	0.038085
0.003	0.006055	0.018013	0.020973	0.002006	0.018433	0.01241	0.038292
0.004	0.006207	0.017913	0.021395	0.002234	0.018157	0.012215	0.038497
0.005	0.00636	0.017812	0.021815	0.002462	0.017881	0.01202	0.0387
0.006	0.006513	0.017713	0.022234	0.002689	0.017605	0.011825	0.0389
0.007	0.006666	0.017614	0.02265	0.002916	0.017328	0.011631	0.039096
0.008	0.00682	0.017516	0.023063	0.003143	0.017051	0.011437	0.039287
0.009	0.006974	0.017418	0.023472	0.00337	0.016775	0.011245	0.039473
0.01	0.007127	0.017322	0.023876	0.003595	0.016498	0.011053	0.039653
0.011	0.007281	0.017227	0.024274	0.00382	0.016223	0.010864	0.039828
0.012	0.007435	0.017134	0.024666	0.004044	0.015949	0.010676	0.039996
0.013	0.007588	0.017043	0.025051	0.004267	0.015677	0.01049	0.040158
0.014	0.007742	0.016954	0.025427	0.004489	0.015407	0.010307	0.040314
0.015	0.007895	0.016867	0.025795	0.004709	0.015139	0.010127	0.040463
0.016	0.008049	0.016782	0.026152	0.004927	0.014874	0.00995	0.040605
0.017	0.008201	0.016699	0.0265	0.005143	0.014612	0.009776	0.040741
0.018	0.008353	0.016619	0.026837	0.005357	0.014355	0.009606	0.04087
0.019	0.008504	0.016542	0.027163	0.005569	0.014101	0.009439	0.040993
0.02	0.008655	0.016467	0.027477	0.005777	0.013853	0.009276	0.041109
0.021	0.008804	0.016395	0.02778	0.005982	0.013609	0.009117	0.04122
0.022	0.008953	0.016326	0.02807	0.006184	0.013372	0.008962	0.041325
0.023	0.009099	0.01626	0.028348	0.006381	0.01314	0.008811	0.041424
0.024	0.009245	0.016197	0.028613	0.006575	0.012915	0.008664	0.041517
0.025	0.009388	0.016136	0.028867	0.006764	0.012696	0.008521	0.041605
0.026	0.00953	0.016079	0.029107	0.006948	0.012485	0.008382	0.041687
0.027	0.009669	0.016024	0.029336	0.007127	0.01228	0.008248	0.041764
0.028	0.009806	0.015972	0.029553	0.007301	0.012083	0.008117	0.041836
0.029	0.00994	0.015923	0.029757	0.007468	0.011894	0.007991	0.041903
0.03	0.010072	0.015877	0.02995	0.007629	0.011713	0.00787	0.041965
0.031	0.010201	0.015835	0.030131	0.007784	0.01154	0.007752	0.042022
0.032	0.010327	0.015795	0.030303	0.007931	0.011374	0.007637	0.042073
0.033	0.01045	0.015759	0.030464	0.008072	0.011216	0.007527	0.042119
0.034	0.01057	0.015726	0.030617	0.008205	0.011065	0.00742	0.04216
0.035	0.010687	0.015696	0.03076	0.008331	0.010922	0.007317	0.042195
0.036	0.0108	0.01567	0.030896	0.008449	0.010786	0.007217	0.042225
0.037	0.010911	0.015648	0.031024	0.008559	0.010658	0.00712	0.042249
0.038	0.011018	0.015629	0.031143	0.008662	0.010538	0.007026	0.042268
0.039	0.011121	0.015614	0.031256	0.008757	0.010424	0.006936	0.042283
0.04	0.011221	0.015602	0.031361	0.008844	0.010318	0.006848	0.042294
0.041	0.011317	0.015593	0.031459	0.008924	0.010219	0.006764	0.042301
0.042	0.011409	0.015588	0.031549	0.008996	0.010127	0.006683	0.042305
0.043	0.011497	0.015587	0.031633	0.009062	0.010042	0.006606	0.042306
0.044	0.011581	0.015588	0.031711	0.00912	0.009964	0.006531	0.042305
0.045	0.011661	0.015593	0.031783	0.009171	0.009893	0.00646	0.042301
0.046	0.011737	0.0156	0.031849	0.009215	0.009829	0.006392	0.042295
0.047	0.011809	0.01561	0.03191	0.009252	0.009771	0.006327	0.042287
0.048	0.011877	0.015622	0.031966	0.009283	0.009719	0.006265	0.042277
0.049	0.011941	0.015637	0.032019	0.009307	0.009673	0.006206	0.042266
0.05	0.012	0.015653	0.032068	0.009325	0.009634	0.006151	0.042254
0.051	0.012056	0.015672	0.032114	0.009337	0.0096	0.006099	0.042241
0.052	0.012108	0.015692	0.032156	0.009344	0.009572	0.006051	0.042228
0.053	0.012155	0.015714	0.032196	0.009345	0.009549	0.006005	0.042215
0.054	0.012199	0.015738	0.032233	0.009341	0.009532	0.005963	0.042204
0.055	0.012239	0.015763	0.032268	0.009333	0.009519	0.005925	0.042194
0.056	0.012276	0.01579	0.032302	0.00932	0.009512	0.005889	0.042185
0.057	0.012308	0.015818	0.032333	0.009304	0.009509	0.005857	0.04218
0.058	0.012337	0.015847	0.032363	0.009284	0.009511	0.005828	0.042176
0.059	0.012362	0.015876	0.032391	0.00926	0.009517	0.005802	0.042176
0.06	0.012383	0.015905	0.032417	0.009233	0.009527	0.005779	0.04218
0.061	0.0124	0.015934	0.03244	0.009204	0.00954	0.005759	0.042186
0.062	0.012412	0.015963	0.032462	0.009172	0.009557	0.005742	0.042197
0.063	0.01242	0.01599	0.032481	0.009138	0.009576	0.005728	0.042211
0.064	0.012424	0.016015	0.032498	0.009102	0.009599	0.005717	0.04223
0.065	0.012423	0.016038	0.032512	0.009064	0.009623	0.005708	0.042253
0.066	0.012417	0.01606	0.032524	0.009025	0.00965	0.005702	0.042279
0.067	0.012407	0.016078	0.032532	0.008983	0.009678	0.005698	0.042308
0.068	0.012393	0.016094	0.032538	0.00894	0.009707	0.005696	0.042339
0.069	0.012374	0.016107	0.032539	0.008895	0.009737	0.005695	0.042373
0.07	0.01235	0.016117	0.032538	0.008849	0.009768	0.005696	0.042408
0.071	0.012322	0.016123	0.032532	0.008802	0.009798	0.005698	0.042444
0.072	0.012289	0.016125	0.032522	0.008753	0.009829	0.005701	0.042481
0.073	0.012253	0.016124	0.032508	0.008703	0.009859	0.005706	0.04252
0.074	0.012212	0.016119	0.032489	0.008652	0.009889	0.005711	0.04256
0.075	0.012167	0.016111	0.032466	0.0086	0.009919	0.005718	0.042602
0.076	0.012118	0.016099	0.032437	0.008548	0.009948	0.005725	0.042645
0.077	0.012065	0.016083	0.032403	0.008495	0.009977	0.005734	0.04269
0.078	0.012009	0.016064	0.032364	0.008442	0.010005	0.005743	0.042736
0.079	0.011949	0.016042	0.03232	0.008389	0.010032	0.005753	0.042785
0.08	0.011886	0.016017	0.032271	0.008336	0.010058	0.005764	0.042836
0.081	0.01182	0.015989	0.032219	0.008284	0.010084	0.005777	0.04289
0.082	0.011751	0.015959	0.032163	0.008231	0.010109	0.00579	0.042947
0.083	0.01168	0.015927	0.032105	0.008179	0.010134	0.005804	0.043008
0.084	0.011606	0.015894	0.032045	0.008128	0.010158	0.005819	0.043074
0.085	0.01153	0.015859	0.031983	0.008077	0.010182	0.005836	0.043144
0.086	0.011453	0.015823	0.031921	0.008027	0.010205	0.005853	0.043219
0.087	0.011374	0.015787	0.031857	0.007978	0.010228	0.005872	0.043298
0.088	0.011294	0.015751	0.031794	0.00793	0.010251	0.005892	0.043383
0.089	0.011213	0.015715	0.031731	0.007882	0.010274	0.005912	0.043472
0.09	0.011132	0.01568	0.03167	0.007836	0.010298	0.005933	0.043566
0.091	0.01105	0.015646	0.031609	0.00779	0.010322	0.005955	0.043664
0.092	0.010968	0.015613	0.031551	0.007746	0.010346	0.005978	0.043768
0.093	0.010887	0.015582	0.031494	0.007702	0.01037	0.006001	0.043875
0.094	0.010805	0.015553	0.031439	0.007659	0.010395	0.006024	0.043984
0.095	0.010724	0.015525	0.031386	0.007617	0.01042	0.006047	0.044096
0.096	0.010643	0.015499	0.031335	0.007576	0.010446	0.006071	0.044209
0.097	0.010562	0.015474	0.031285	0.007535	0.010471	0.006094	0.044321
0.098	0.010481	0.015451	0.031237	0.007494	0.010496	0.006116	0.044433
0.099	0.0104	0.01543	0.031191	0.007454	0.010521	0.006138	0.044542
0.1	0.01032	0.01541	0.031146	0.007414	0.010546	0.006158	0.044649
0.101	0.01024	0.015391	0.031102	0.007373	0.010571	0.006179	0.044752
0.102	0.010161	0.015374	0.031059	0.007333	0.010595	0.006198	0.044851
0.103	0.010082	0.015359	0.031016	0.007292	0.010619	0.006216	0.044945
0.104	0.010004	0.015344	0.030975	0.007251	0.010643	0.006233	0.045033
0.105	0.009926	0.015332	0.030933	0.007209	0.010666	0.006248	0.045115
0.106	0.00985	0.01532	0.030892	0.007166	0.010689	0.006263	0.04519
0.107	0.009774	0.01531	0.03085	0.007123	0.010712	0.006276	0.045258
0.108	0.009699	0.015301	0.030809	0.007079	0.010733	0.006288	0.045319
0.109	0.009625	0.015293	0.030767	0.007034	0.010754	0.006299	0.045372
0.11	0.009553	0.015286	0.030726	0.006988	0.010774	0.006308	0.045417
0.111	0.009482	0.01528	0.030685	0.006941	0.010793	0.006316	0.045455
0.112	0.009412	0.015275	0.030644	0.006893	0.01081	0.006322	0.045485
0.113	0.009343	0.015271	0.030604	0.006844	0.010826	0.006327	0.045506
0.114	0.009276	0.015268	0.030564	0.006794	0.010841	0.006331	0.04552
0.115	0.00921	0.015266	0.030523	0.006743	0.010854	0.006333	0.045525
0.116	0.009145	0.015264	0.030484	0.00669	0.010865	0.006334	0.045522
0.117	0.009081	0.015263	0.030444	0.006637	0.010874	0.006333	0.045511
0.118	0.009018	0.015262	0.030406	0.006583	0.01088	0.006331	0.045492
0.119	0.008956	0.015261	0.030367	0.006527	0.010885	0.006327	0.045464
0.12	0.008895	0.01526	0.030329	0.00647	0.010887	0.006323	0.045428
0.121	0.008835	0.015259	0.030292	0.006413	0.010887	0.006316	0.045384
0.122	0.008776	0.015257	0.030255	0.006355	0.010884	0.006308	0.045332
0.123	0.008717	0.015255	0.030217	0.006295	0.010879	0.006299	0.045274
0.124	0.008659	0.015251	0.03018	0.006236	0.010871	0.006289	0.04521
0.125	0.008601	0.015245	0.030143	0.006175	0.01086	0.006277	0.04514
0.126	0.008543	0.015237	0.030106	0.006114	0.010846	0.006265	0.045065
0.127	0.008487	0.015227	0.030068	0.006053	0.01083	0.006251	0.044985
0.128	0.00843	0.015215	0.03003	0.005991	0.01081	0.006236	0.044902
0.129	0.008373	0.015201	0.029991	0.005929	0.010788	0.00622	0.044815
0.13	0.008317	0.015185	0.029951	0.005867	0.010763	0.006203	0.044726
0.131	0.008261	0.015166	0.029909	0.005805	0.010736	0.006185	0.044635
0.132	0.008205	0.015146	0.029866	0.005744	0.010706	0.006167	0.044542
0.133	0.008149	0.015124	0.029822	0.005683	0.010674	0.006147	0.044448
0.134	0.008093	0.0151	0.029775	0.005622	0.010639	0.006128	0.044355
0.135	0.008036	0.015075	0.029727	0.005562	0.010603	0.006108	0.044261
0.136	0.00798	0.015048	0.029678	0.005503	0.010565	0.006087	0.044168
0.137	0.007924	0.015019	0.029628	0.005445	0.010526	0.006066	0.044075
0.138	0.007869	0.014989	0.029577	0.005388	0.010485	0.006045	0.043984
0.139	0.007814	0.014959	0.029525	0.005333	0.010443	0.006023	0.043894
0.14	0.007759	0.014927	0.029474	0.005278	0.0104	0.006002	0.043806
0.141	0.007705	0.014895	0.029423	0.005225	0.010356	0.00598	0.04372
0.142	0.007651	0.014861	0.029372	0.005174	0.010312	0.005958	0.043636
0.143	0.007599	0.014827	0.029322	0.005125	0.010268	0.005937	0.043553
0.144	0.007547	0.014791	0.029273	0.005077	0.010223	0.005915	0.043473
0.145	0.007496	0.014754	0.029225	0.005032	0.010178	0.005894	0.043395
0.146	0.007447	0.014716	0.029178	0.004989	0.010133	0.005873	0.04332
0.147	0.007399	0.014676	0.029132	0.004948	0.010089	0.005853	0.043246
0.148	0.007352	0.014634	0.029088	0.004909	0.010045	0.005833	0.043175
0.149	0.007307	0.01459	0.029046	0.004873	0.010001	0.005813	0.043106
0.15	0.007263	0.014544	0.029004	0.00484	0.009957	0.005794	0.043038
0.151	0.007221	0.014497	0.028964	0.004809	0.009914	0.005776	0.042972
0.152	0.007181	0.014448	0.028926	0.00478	0.009871	0.005758	0.042907
0.153	0.007142	0.014396	0.028888	0.004754	0.009828	0.00574	0.042843
0.154	0.007106	0.014343	0.028851	0.00473	0.009786	0.005723	0.042779
0.155	0.007071	0.014288	0.028815	0.004709	0.009744	0.005706	0.042716
0.156	0.007038	0.014231	0.028779	0.00469	0.009702	0.005689	0.042652
0.157	0.007007	0.014172	0.028745	0.004673	0.009661	0.005673	0.042589
0.158	0.006978	0.014112	0.028712	0.004659	0.00962	0.005657	0.042526
0.159	0.006951	0.014049	0.028681	0.004646	0.009579	0.005641	0.042462
0.16	0.006925	0.013985	0.028652	0.004637	0.009538	0.005625	0.042399
0.161	0.006901	0.013919	0.028625	0.004629	0.009496	0.00561	0.042335
0.162	0.00688	0.013851	0.0286	0.004624	0.009455	0.005594	0.042271
0.163	0.006859	0.013781	0.028577	0.004621	0.009414	0.005579	0.042207
0.164	0.00684	0.01371	0.028557	0.00462	0.009373	0.005564	0.042142
0.165	0.006823	0.013637	0.028538	0.004622	0.009332	0.005549	0.042077
0.166	0.006807	0.013563	0.028522	0.004626	0.00929	0.005534	0.042011
0.167	0.006792	0.013487	0.028508	0.004632	0.009249	0.005519	0.041945
0.168	0.006779	0.01341	0.028496	0.004641	0.009208	0.005504	0.041879
0.169	0.006766	0.013331	0.028485	0.004652	0.009166	0.00549	0.041811
0.17	0.006754	0.013251	0.028477	0.004665	0.009125	0.005476	0.041743
0.171	0.006743	0.013171	0.02847	0.004681	0.009083	0.005462	0.041674
0.172	0.006733	0.01309	0.028465	0.0047	0.009041	0.005448	0.041603
0.173	0.006724	0.013009	0.028461	0.004721	0.008999	0.005436	0.041532
0.174	0.006715	0.012928	0.028459	0.004746	0.008957	0.005424	0.041458
0.175	0.006707	0.012848	0.028457	0.004773	0.008915	0.005412	0.041383
0.176	0.006699	0.012768	0.028457	0.004802	0.008873	0.005401	0.041305
0.177	0.006692	0.01269	0.028458	0.004835	0.00883	0.005392	0.041226
0.178	0.006684	0.012613	0.02846	0.00487	0.008787	0.005382	0.041143
0.179	0.006677	0.012537	0.028463	0.004908	0.008745	0.005374	0.041059
0.18	0.00667	0.012464	0.028467	0.004948	0.008703	0.005366	0.040971
0.181	0.006663	0.012392	0.028472	0.004991	0.008661	0.005358	0.04088
0.182	0.006655	0.012323	0.028478	0.005035	0.008619	0.005351	0.040786
0.183	0.006647	0.012256	0.028486	0.005082	0.008579	0.005344	0.040688
0.184	0.006639	0.012192	0.028494	0.00513	0.008538	0.005337	0.040588
0.185	0.006631	0.01213	0.028503	0.005181	0.008499	0.005331	0.040484
0.186	0.006623	0.012071	0.028513	0.005232	0.008461	0.005325	0.040379
0.187	0.006614	0.012016	0.028524	0.005285	0.008424	0.005319	0.040271
0.188	0.006606	0.011963	0.028535	0.005338	0.008389	0.005312	0.040163
0.189	0.006597	0.011913	0.028547	0.005392	0.008356	0.005306	0.040053
0.19	0.006589	0.011866	0.02856	0.005447	0.008324	0.0053	0.039943
0.191	0.00658	0.011822	0.028573	0.005503	0.008295	0.005293	0.039833
0.192	0.006572	0.011782	0.028588	0.005559	0.008267	0.005287	0.039723
0.193	0.006564	0.011746	0.028604	0.005615	0.008242	0.005281	0.039614
0.194	0.006557	0.011713	0.028622	0.005671	0.008218	0.005275	0.039506
0.195	0.00655	0.011685	0.028643	0.005728	0.008197	0.00527	0.0394
0.196	0.006544	0.01166	0.028666	0.005785	0.008177	0.005266	0.039296
0.197	0.006539	0.011639	0.028691	0.005842	0.008159	0.005263	0.039194
0.198	0.006535	0.011623	0.02872	0.005899	0.008144	0.005261	0.039095
0.199	0.006533	0.011611	0.028752	0.005956	0.00813	0.00526	0.038999
0.2	0.006531	0.011602	0.028786	0.006013	0.008118	0.00526	0.038905
0.201	0.00653	0.011597	0.028822	0.006071	0.008109	0.005263	0.038816
0.202	0.006531	0.011596	0.028861	0.006128	0.008102	0.005266	0.038729
0.203	0.006532	0.011599	0.028903	0.006186	0.008097	0.005272	0.038647
0.204	0.006535	0.011605	0.028946	0.006243	0.008094	0.005279	0.038569
0.205	0.006539	0.011614	0.028992	0.006301	0.008093	0.005289	0.038495
0.206	0.006544	0.011627	0.029039	0.006359	0.008095	0.005301	0.038425
0.207	0.00655	0.011643	0.029088	0.006417	0.0081	0.005314	0.03836
0.208	0.006557	0.011663	0.029139	0.006474	0.008107	0.00533	0.0383
0.209	0.006565	0.011687	0.029192	0.006532	0.008118	0.005349	0.038244
0.21	0.006574	0.011714	0.029246	0.006589	0.008132	0.005369	0.038193
0.211	0.006584	0.011745	0.029302	0.006646	0.008149	0.005392	0.038147
0.212	0.006595	0.01178	0.029359	0.006703	0.008169	0.005418	0.038106
0.213	0.006607	0.011818	0.029417	0.00676	0.008193	0.005445	0.038069
0.214	0.006619	0.01186	0.029476	0.006816	0.008219	0.005475	0.038038
0.215	0.006633	0.011905	0.029537	0.006873	0.008247	0.005507	0.038012
0.216	0.006647	0.011953	0.029598	0.006929	0.008279	0.005541	0.037991
0.217	0.006662	0.012004	0.029661	0.006984	0.008312	0.005576	0.037975
0.218	0.006678	0.012058	0.029724	0.00704	0.008347	0.005613	0.037964
0.219	0.006695	0.012114	0.029788	0.007095	0.008384	0.005652	0.037959
0.22	0.006713	0.012174	0.029853	0.00715	0.008423	0.005691	0.037958
0.221	0.006731	0.012235	0.029919	0.007205	0.008463	0.005732	0.037963
0.222	0.006751	0.012299	0.029985	0.00726	0.008505	0.005774	0.037973
0.223	0.006772	0.012366	0.030052	0.007314	0.008548	0.005817	0.037988
0.224	0.006793	0.012435	0.030119	0.007368	0.008593	0.00586	0.038009
0.225	0.006816	0.012506	0.030186	0.007421	0.008638	0.005903	0.038035
0.226	0.00684	0.012579	0.030254	0.007474	0.008684	0.005946	0.038066
0.227	0.006864	0.012653	0.030321	0.007527	0.00873	0.00599	0.038102
0.228	0.00689	0.01273	0.030388	0.007578	0.008778	0.006033	0.038142
0.229	0.006916	0.012807	0.030455	0.007628	0.008825	0.006076	0.038186
0.23	0.006943	0.012886	0.03052	0.007677	0.008873	0.006119	0.038234
0.231	0.006971	0.012965	0.030585	0.007724	0.008921	0.006161	0.038286
0.232	0.007	0.013046	0.030648	0.00777	0.008969	0.006203	0.038341
0.233	0.007028	0.013127	0.030709	0.007814	0.009017	0.006243	0.038399
0.234	0.007058	0.013208	0.030769	0.007856	0.009064	0.006283	0.038459
0.235	0.007087	0.01329	0.030827	0.007896	0.009111	0.006321	0.038521
0.236	0.007117	0.013372	0.030883	0.007934	0.009158	0.006358	0.038585
0.237	0.007147	0.013455	0.030936	0.007971	0.009204	0.006394	0.03865
0.238	0.007177	0.013537	0.030986	0.008006	0.009249	0.006428	0.038716
0.239	0.007206	0.01362	0.031034	0.00804	0.009293	0.006461	0.038783
0.24	0.007236	0.013703	0.031079	0.008072	0.009335	0.006492	0.038849
0.241	0.007266	0.013786	0.031122	0.008102	0.009377	0.006521	0.038916
0.242	0.007295	0.013869	0.031163	0.008131	0.009418	0.006547	0.038982
0.243	0.007324	0.013952	0.031201	0.008159	0.009457	0.006572	0.039048
0.244	0.007352	0.014035	0.031238	0.008186	0.009494	0.006593	0.039113
0.245	0.00738	0.014117	0.031273	0.008211	0.00953	0.006613	0.039177
0.246	0.007407	0.0142	0.031306	0.008235	0.009565	0.006629	0.03924
0.247	0.007434	0.014282	0.031339	0.008259	0.009597	0.006643	0.039301
0.248	0.00746	0.014364	0.03137	0.008281	0.009628	0.006653	0.03936
0.249	0.007485	0.014445	0.0314	0.008301	0.009658	0.006662	0.039418
0.25	0.007509	0.014525	0.03143	0.008321	0.009686	0.006667	0.039473
0.251	0.007532	0.014604	0.031459	0.008338	0.009712	0.00667	0.039526
0.252	0.007554	0.014683	0.031488	0.008354	0.009737	0.006671	0.039577
0.253	0.007575	0.01476	0.031517	0.008369	0.00976	0.006669	0.039624
0.254	0.007596	0.014835	0.031545	0.008381	0.009782	0.006665	0.039669
0.255	0.007614	0.014909	0.031572	0.008392	0.009803	0.006659	0.039711
0.256	0.007632	0.014982	0.031597	0.0084	0.009822	0.00665	0.039751
0.257	0.007649	0.015052	0.031621	0.008406	0.00984	0.00664	0.039789
0.258	0.007664	0.015121	0.031642	0.008409	0.009857	0.006628	0.039824
0.259	0.007677	0.015188	0.031661	0.00841	0.009873	0.006614	0.039857
0.26	0.007689	0.015253	0.031677	0.008408	0.009887	0.006599	0.039889
0.261	0.007699	0.015315	0.03169	0.008403	0.0099	0.006582	0.039919
0.262	0.007708	0.015375	0.0317	0.008395	0.009912	0.006564	0.039948
0.263	0.007715	0.015433	0.031707	0.008385	0.009923	0.006545	0.039978
0.264	0.007721	0.015488	0.03171	0.008372	0.009933	0.006525	0.040009
0.265	0.007725	0.01554	0.031711	0.008356	0.009941	0.006504	0.040041
0.266	0.007727	0.01559	0.031709	0.008337	0.009947	0.006482	0.040076
0.267	0.007728	0.015637	0.031703	0.008315	0.009953	0.006459	0.040114
0.268	0.007728	0.015681	0.031694	0.008291	0.009956	0.006436	0.040156
0.269	0.007725	0.015722	0.031683	0.008265	0.009958	0.006413	0.040201
0.27	0.007722	0.01576	0.031668	0.008236	0.009958	0.006389	0.04025
0.271	0.007717	0.015795	0.03165	0.008205	0.009957	0.006365	0.040303
0.272	0.00771	0.015828	0.031629	0.008172	0.009953	0.006342	0.04036
0.273	0.007702	0.015857	0.031604	0.008137	0.009948	0.006318	0.040421
0.274	0.007693	0.015883	0.031577	0.0081	0.009941	0.006296	0.040487
0.275	0.007683	0.015907	0.031547	0.008062	0.009932	0.006274	0.040557
0.276	0.007671	0.015927	0.031514	0.008022	0.00992	0.006252	0.040631
0.277	0.007658	0.015945	0.031479	0.007981	0.009907	0.006233	0.040709
0.278	0.007644	0.01596	0.031441	0.007939	0.009891	0.006215	0.04079
0.279	0.007629	0.015973	0.031402	0.007897	0.009873	0.006199	0.040875
0.28	0.007614	0.015983	0.03136	0.007853	0.009853	0.006185	0.040964
0.281	0.007597	0.01599	0.031318	0.007809	0.009831	0.006174	0.041055
0.282	0.007579	0.015995	0.031274	0.007765	0.009806	0.006166	0.041149
0.283	0.007561	0.015998	0.031228	0.007721	0.009779	0.006161	0.041246
0.284	0.007542	0.015997	0.03118	0.007676	0.009749	0.006158	0.041345
0.285	0.007522	0.015993	0.031131	0.007632	0.009717	0.006158	0.041447
0.286	0.007502	0.015985	0.03108	0.007588	0.009682	0.006161	0.041549
0.287	0.007481	0.015975	0.031027	0.007544	0.009644	0.006167	0.041654
0.288	0.00746	0.01596	0.030972	0.007501	0.009602	0.006177	0.04176
0.289	0.007439	0.015942	0.030916	0.007458	0.009559	0.006189	0.041866
0.29	0.007417	0.015921	0.030858	0.007417	0.009512	0.006204	0.041974
0.291	0.007395	0.015896	0.030799	0.007376	0.009462	0.006222	0.042083
0.292	0.007373	0.015869	0.030739	0.007337	0.00941	0.006243	0.042192
0.293	0.007351	0.015839	0.030678	0.0073	0.009356	0.006266	0.042301
0.294	0.007329	0.015806	0.030617	0.007264	0.009299	0.006291	0.042411
0.295	0.007308	0.01577	0.030556	0.007231	0.00924	0.006319	0.04252
0.296	0.007286	0.015732	0.030495	0.007199	0.009179	0.006349	0.04263
0.297	0.007265	0.015692	0.030434	0.007169	0.009116	0.006381	0.042738
0.298	0.007245	0.015649	0.030373	0.007141	0.009052	0.006414	0.042846
0.299	0.007224	0.015603	0.030312	0.007114	0.008987	0.006449	0.042953
0.3	0.007204	0.015555	0.03025	0.007089	0.00892	0.006484	0.043058
0.301	0.007185	0.015505	0.030189	0.007065	0.008853	0.00652	0.043162
0.302	0.007165	0.015452	0.030127	0.007042	0.008786	0.006556	0.043263
0.303	0.007147	0.015397	0.030065	0.00702	0.008718	0.006593	0.043362
0.304	0.007128	0.01534	0.030003	0.007	0.008651	0.00663	0.04346
0.305	0.007111	0.01528	0.02994	0.00698	0.008583	0.006666	0.043555
0.306	0.007093	0.015218	0.029877	0.006961	0.008517	0.006702	0.043649
0.307	0.007076	0.015154	0.029814	0.006943	0.008451	0.006738	0.04374
0.308	0.00706	0.015088	0.029751	0.006926	0.008387	0.006773	0.04383
0.309	0.007044	0.01502	0.029687	0.006909	0.008324	0.006808	0.043919
0.31	0.007029	0.01495	0.029623	0.006894	0.008263	0.006841	0.044004
0.311	0.007014	0.014879	0.029559	0.006878	0.008203	0.006874	0.044087
0.312	0.007	0.014805	0.029494	0.006864	0.008146	0.006905	0.044166
0.313	0.006986	0.014731	0.029429	0.00685	0.008091	0.006935	0.044241
0.314	0.006972	0.014655	0.029364	0.006836	0.008039	0.006964	0.044311
0.315	0.00696	0.014577	0.029298	0.006824	0.007989	0.006991	0.044376
0.316	0.006947	0.014499	0.029232	0.006811	0.007942	0.007016	0.044434
0.317	0.006935	0.014419	0.029166	0.006799	0.007899	0.007039	0.044486
0.318	0.006924	0.014339	0.029099	0.006788	0.007858	0.00706	0.044531
0.319	0.006913	0.014257	0.029033	0.006778	0.007821	0.007079	0.044569
0.32	0.006903	0.014175	0.028968	0.006769	0.007787	0.007096	0.044601
0.321	0.006893	0.014093	0.028904	0.006762	0.007757	0.00711	0.044625
0.322	0.006884	0.01401	0.02884	0.006756	0.00773	0.007121	0.044641
0.323	0.006876	0.013927	0.028779	0.006751	0.007706	0.007129	0.04465
0.324	0.006868	0.013845	0.028719	0.006748	0.007686	0.007134	0.044652
0.325	0.006861	0.013762	0.028661	0.006747	0.007669	0.007137	0.044646
0.326	0.006855	0.01368	0.028606	0.006748	0.007654	0.007137	0.044633
0.327	0.006849	0.013598	0.028554	0.00675	0.007643	0.007135	0.044614
0.328	0.006844	0.013518	0.028504	0.006755	0.007633	0.007131	0.044587
0.329	0.006841	0.013438	0.028459	0.006761	0.007626	0.007124	0.044554
0.33	0.006838	0.01336	0.028417	0.00677	0.007621	0.007116	0.044515
0.331	0.006836	0.013283	0.028379	0.00678	0.007617	0.007106	0.04447
0.332	0.006835	0.013207	0.028346	0.006792	0.007615	0.007095	0.04442
0.333	0.006835	0.013133	0.028316	0.006806	0.007616	0.007082	0.044365
0.334	0.006836	0.01306	0.028291	0.006821	0.007617	0.007067	0.044306
0.335	0.006838	0.01299	0.028271	0.006838	0.007621	0.007051	0.044244
0.336	0.006841	0.01292	0.028255	0.006856	0.007626	0.007034	0.044179
0.337	0.006845	0.012853	0.028244	0.006875	0.007633	0.007016	0.04411
0.338	0.00685	0.012788	0.028238	0.006896	0.007642	0.006997	0.04404
0.339	0.006856	0.012725	0.028237	0.006917	0.007652	0.006976	0.043967
0.34	0.006863	0.012663	0.028241	0.006939	0.007664	0.006955	0.043893
0.341	0.006871	0.012604	0.028251	0.006962	0.007677	0.006933	0.043816
0.342	0.00688	0.012548	0.028266	0.006984	0.007692	0.00691	0.043737
0.343	0.006889	0.012493	0.028286	0.007007	0.007709	0.006886	0.043657
0.344	0.0069	0.012441	0.028311	0.00703	0.007727	0.006861	0.043574
0.345	0.006911	0.012392	0.028342	0.007052	0.007747	0.006835	0.043491
0.346	0.006923	0.012344	0.028378	0.007075	0.007768	0.006809	0.043406
0.347	0.006935	0.012298	0.02842	0.007096	0.00779	0.006781	0.043319
0.348	0.006947	0.012254	0.028466	0.007118	0.007813	0.006753	0.043231
0.349	0.00696	0.012212	0.028517	0.007138	0.007837	0.006724	0.043141
0.35	0.006974	0.012171	0.028572	0.007159	0.007862	0.006693	0.043051
0.351	0.006987	0.012131	0.028632	0.007178	0.007888	0.006662	0.042959
0.352	0.007	0.012093	0.028696	0.007197	0.007915	0.00663	0.042866
0.353	0.007014	0.012055	0.028764	0.007214	0.007942	0.006597	0.042773
0.354	0.007027	0.012018	0.028835	0.007231	0.00797	0.006563	0.042678
0.355	0.00704	0.011982	0.028909	0.007247	0.007997	0.006528	0.042583
0.356	0.007052	0.011947	0.028986	0.007263	0.008025	0.006493	0.042487
0.357	0.007064	0.011912	0.029066	0.007277	0.008052	0.006458	0.042391
0.358	0.007075	0.011877	0.029147	0.00729	0.008079	0.006422	0.042294
0.359	0.007086	0.011843	0.029231	0.007303	0.008106	0.006387	0.042197
0.36	0.007096	0.011809	0.029316	0.007315	0.008131	0.006351	0.0421
0.361	0.007105	0.011775	0.029404	0.007325	0.008156	0.006315	0.042004
0.362	0.007113	0.011741	0.029494	0.007335	0.00818	0.006279	0.041908
0.363	0.00712	0.011708	0.029586	0.007344	0.008203	0.006244	0.041814
0.364	0.007126	0.011674	0.02968	0.007353	0.008225	0.006208	0.041721
0.365	0.007132	0.01164	0.029776	0.00736	0.008245	0.006174	0.041629
0.366	0.007136	0.011607	0.029874	0.007366	0.008263	0.006139	0.04154
0.367	0.00714	0.011574	0.029974	0.007372	0.00828	0.006105	0.041452
0.368	0.007142	0.011541	0.030074	0.007376	0.008296	0.006072	0.041368
0.369	0.007144	0.011509	0.030176	0.00738	0.00831	0.006038	0.041285
0.37	0.007145	0.011477	0.030278	0.007382	0.008323	0.006005	0.041206
0.371	0.007145	0.011446	0.03038	0.007383	0.008334	0.005972	0.041131
0.372	0.007144	0.011416	0.030482	0.007382	0.008345	0.005939	0.041058
0.373	0.007142	0.011387	0.030584	0.007381	0.008354	0.005906	0.04099
0.374	0.00714	0.011359	0.030685	0.007377	0.008362	0.005874	0.040925
0.375	0.007137	0.011332	0.030786	0.007373	0.008368	0.005842	0.040864
0.376	0.007133	0.011306	0.030885	0.007367	0.008372	0.005811	0.040807
0.377	0.007129	0.011282	0.030984	0.00736	0.008375	0.00578	0.040754
0.378	0.007125	0.01126	0.03108	0.007352	0.008375	0.00575	0.040705
0.379	0.007121	0.011239	0.031175	0.007342	0.008374	0.00572	0.04066
0.38	0.007116	0.01122	0.031268	0.007331	0.008371	0.005692	0.040618
0.381	0.007111	0.011202	0.031357	0.007319	0.008366	0.005665	0.04058
0.382	0.007106	0.011187	0.031443	0.007306	0.008358	0.005639	0.040545
0.383	0.007101	0.011172	0.031524	0.007291	0.008348	0.005614	0.040513
0.384	0.007096	0.01116	0.0316	0.007276	0.008336	0.005591	0.040484
0.385	0.007091	0.011148	0.031669	0.007259	0.008321	0.005569	0.040456
0.386	0.007085	0.011139	0.031732	0.007242	0.008304	0.005549	0.04043
0.387	0.007079	0.01113	0.031789	0.007223	0.008284	0.005531	0.040405
0.388	0.007074	0.011124	0.031838	0.007204	0.008262	0.005515	0.040382
0.389	0.007068	0.011118	0.031881	0.007183	0.008237	0.0055	0.040359
0.39	0.007062	0.011114	0.031918	0.007162	0.00821	0.005487	0.040337
0.391	0.007057	0.011112	0.031948	0.007141	0.00818	0.005476	0.040315
0.392	0.007051	0.011111	0.031971	0.007119	0.008148	0.005466	0.040293
0.393	0.007046	0.011111	0.031988	0.007096	0.008113	0.005459	0.040271
0.394	0.00704	0.011113	0.031999	0.007073	0.008076	0.005452	0.040248
0.395	0.007035	0.011117	0.032006	0.00705	0.008038	0.005448	0.040226
0.396	0.00703	0.011122	0.032008	0.007027	0.007998	0.005445	0.040203
0.397	0.007025	0.01113	0.032006	0.007004	0.007956	0.005444	0.040181
0.398	0.00702	0.011139	0.032002	0.006981	0.007914	0.005445	0.040159
0.399	0.007016	0.011151	0.031995	0.006959	0.007871	0.005446	0.040138
0.4	0.007013	0.011166	0.031987	0.006938	0.007827	0.00545	0.040118
0.401	0.007009	0.011183	0.031978	0.006918	0.007783	0.005455	0.040098
0.402	0.007007	0.011203	0.031968	0.0069	0.00774	0.00546	0.040078
0.403	0.007005	0.011225	0.031957	0.006883	0.007696	0.005467	0.040059
0.404	0.007003	0.011249	0.031946	0.006868	0.007653	0.005474	0.040039
0.405	0.007002	0.011276	0.031935	0.006854	0.00761	0.005481	0.04002
0.406	0.007002	0.011306	0.031924	0.006844	0.007568	0.005489	0.040001
0.407	0.007002	0.011338	0.031914	0.006836	0.007527	0.005496	0.039981
0.408	0.007002	0.011372	0.031904	0.00683	0.007486	0.005504	0.039961
0.409	0.007004	0.011409	0.031895	0.006827	0.007447	0.005511	0.03994
0.41	0.007005	0.011447	0.031885	0.006827	0.007408	0.005517	0.03992
0.411	0.007007	0.011487	0.031876	0.006829	0.007371	0.005524	0.0399
0.412	0.00701	0.011529	0.031866	0.006834	0.007334	0.00553	0.03988
0.413	0.007013	0.011572	0.031856	0.006842	0.007298	0.005536	0.03986
0.414	0.007017	0.011617	0.031846	0.006853	0.007263	0.005541	0.03984
0.415	0.007021	0.011662	0.031835	0.006866	0.007228	0.005546	0.039821
0.416	0.007025	0.011708	0.031822	0.006882	0.007194	0.00555	0.039802
0.417	0.00703	0.011755	0.031807	0.006901	0.007162	0.005553	0.039784
0.418	0.007035	0.011801	0.031791	0.006922	0.007129	0.005556	0.039767
0.419	0.00704	0.011848	0.031772	0.006946	0.007098	0.005557	0.03975
0.42	0.007046	0.011894	0.03175	0.006973	0.007068	0.005558	0.039733
0.421	0.007051	0.01194	0.031725	0.007002	0.007038	0.005557	0.039718
0.422	0.007057	0.011985	0.031696	0.007033	0.00701	0.005555	0.039703
0.423	0.007064	0.01203	0.031664	0.007067	0.006982	0.005551	0.03969
0.424	0.00707	0.012073	0.031629	0.007103	0.006955	0.005547	0.039678
0.425	0.007077	0.012116	0.03159	0.007142	0.00693	0.005541	0.039668
0.426	0.007084	0.012158	0.031547	0.007182	0.006905	0.005533	0.03966
0.427	0.007091	0.012198	0.031501	0.007224	0.006881	0.005524	0.039654
0.428	0.007099	0.012238	0.031451	0.007268	0.006858	0.005513	0.039651
0.429	0.007106	0.012276	0.031397	0.007313	0.006836	0.005501	0.03965
0.43	0.007115	0.012313	0.031342	0.007359	0.006815	0.005488	0.039652
0.431	0.007124	0.01235	0.031284	0.007407	0.006794	0.005474	0.039657
0.432	0.007133	0.012385	0.031224	0.007455	0.006775	0.005459	0.039665
0.433	0.007143	0.01242	0.031163	0.007503	0.006756	0.005445	0.039677
0.434	0.007154	0.012454	0.031102	0.007552	0.006737	0.00543	0.039692
0.435	0.007165	0.012487	0.031041	0.0076	0.006719	0.005415	0.039711
0.436	0.007177	0.012519	0.03098	0.007648	0.006701	0.005401	0.039734
0.437	0.00719	0.012551	0.030919	0.007695	0.006684	0.005387	0.039759
0.438	0.007204	0.012582	0.030859	0.007742	0.006668	0.005374	0.039788
0.439	0.007219	0.012612	0.030799	0.007788	0.006652	0.005361	0.039818
0.44	0.007234	0.012642	0.030739	0.007833	0.006637	0.005349	0.03985
0.441	0.00725	0.012671	0.03068	0.007876	0.006622	0.005338	0.039883
0.442	0.007267	0.0127	0.030622	0.007919	0.006609	0.005328	0.039916
0.443	0.007284	0.012728	0.030564	0.00796	0.006596	0.005319	0.03995
0.444	0.007302	0.012754	0.030507	0.008	0.006585	0.005311	0.039984
0.445	0.00732	0.01278	0.03045	0.008038	0.006573	0.005304	0.040016
0.446	0.007339	0.012804	0.030393	0.008075	0.006563	0.005299	0.040047
0.447	0.007358	0.012827	0.030337	0.008111	0.006553	0.005294	0.040076
0.448	0.007377	0.012848	0.03028	0.008146	0.006544	0.005291	0.040102
0.449	0.007396	0.012867	0.030224	0.00818	0.006535	0.005289	0.040125
0.45	0.007415	0.012884	0.030167	0.008212	0.006527	0.005288	0.040144
0.451	0.007434	0.012899	0.03011	0.008243	0.00652	0.005289	0.040158
0.452	0.007453	0.012912	0.030051	0.008273	0.006513	0.00529	0.040167
0.453	0.007471	0.012922	0.029992	0.008301	0.006507	0.005293	0.040171
0.454	0.007488	0.01293	0.029932	0.008327	0.006502	0.005297	0.040167
0.455	0.007505	0.012935	0.02987	0.008351	0.006498	0.005302	0.040157
0.456	0.00752	0.012938	0.029806	0.008373	0.006494	0.005307	0.040138
0.457	0.007534	0.012937	0.02974	0.008394	0.006492	0.005314	0.040112
0.458	0.007547	0.012935	0.029673	0.008412	0.00649	0.005321	0.040078
0.459	0.007558	0.01293	0.029604	0.008428	0.006489	0.005328	0.040036
0.46	0.007568	0.012923	0.029533	0.008442	0.006488	0.005336	0.039985
0.461	0.007577	0.012914	0.029461	0.008453	0.006489	0.005343	0.039927
0.462	0.007585	0.012903	0.029387	0.008462	0.00649	0.00535	0.03986
0.463	0.007591	0.01289	0.029311	0.008468	0.006491	0.005357	0.039786
0.464	0.007596	0.012876	0.029233	0.008471	0.006493	0.005363	0.039703
0.465	0.0076	0.01286	0.029153	0.008472	0.006495	0.005368	0.039612
0.466	0.007603	0.012842	0.029072	0.008471	0.006498	0.005372	0.039512
0.467	0.007604	0.012823	0.028988	0.008467	0.006501	0.005374	0.039406
0.468	0.007604	0.012803	0.028902	0.008461	0.006504	0.005376	0.039291
0.469	0.007602	0.012781	0.028814	0.008452	0.006506	0.005375	0.039169
0.47	0.0076	0.012757	0.028724	0.008442	0.006509	0.005373	0.039039
0.471	0.007596	0.012733	0.028631	0.008429	0.006512	0.005369	0.038901
0.472	0.007591	0.012708	0.028537	0.008414	0.006514	0.005364	0.038757
0.473	0.007585	0.012681	0.028441	0.008398	0.006517	0.005356	0.038607
0.474	0.007579	0.012654	0.028344	0.00838	0.006519	0.005347	0.03845
0.475	0.007572	0.012627	0.028245	0.008361	0.006521	0.005337	0.038288
0.476	0.007564	0.012599	0.028145	0.008341	0.006523	0.005325	0.03812
0.477	0.007557	0.012571	0.028044	0.008319	0.006525	0.005311	0.037948
0.478	0.007549	0.012542	0.027942	0.008297	0.006527	0.005296	0.037771
0.479	0.00754	0.012514	0.02784	0.008274	0.006529	0.005279	0.03759
0.48	0.007532	0.012485	0.027739	0.008249	0.006532	0.005261	0.037404
0.481	0.007523	0.012456	0.027637	0.008222	0.006534	0.005241	0.037216
0.482	0.007515	0.012427	0.027536	0.008194	0.006537	0.005219	0.037024
0.483	0.007506	0.012398	0.027436	0.008164	0.006541	0.005197	0.036829
0.484	0.007498	0.012368	0.027337	0.008132	0.006544	0.005172	0.036632
0.485	0.00749	0.012339	0.02724	0.008098	0.006549	0.005147	0.036433
0.486	0.007482	0.012309	0.027144	0.008062	0.006553	0.00512	0.036233
0.487	0.007474	0.012279	0.027049	0.008025	0.006558	0.005092	0.036033
0.488	0.007467	0.012248	0.026957	0.007986	0.006563	0.005063	0.035833
0.489	0.00746	0.012216	0.026867	0.007945	0.006568	0.005033	0.035634
0.49	0.007453	0.012184	0.026779	0.007903	0.006574	0.005002	0.035436
0.491	0.007447	0.01215	0.026694	0.00786	0.006579	0.004971	0.035241
0.492	0.007441	0.012115	0.026611	0.007816	0.006584	0.004939	0.035049
0.493	0.007436	0.012079	0.02653	0.00777	0.006588	0.004907	0.03486
0.494	0.007431	0.012042	0.026452	0.007723	0.006592	0.004874	0.034676
0.495	0.007427	0.012004	0.026376	0.007676	0.006595	0.004842	0.034495
0.496	0.007423	0.011964	0.026303	0.007627	0.006597	0.004809	0.03432
0.497	0.007419	0.011923	0.026231	0.007577	0.006597	0.004776	0.034149
0.498	0.007416	0.011881	0.026162	0.007527	0.006596	0.004743	0.033985
0.499	0.007414	0.011837	0.026095	0.007476	0.006593	0.004711	0.033827
0.5	0.007413	0.011793	0.02603	0.007423	0.006589	0.004679	0.033675
0.501	0.007413	0.011747	0.025968	0.00737	0.006582	0.004647	0.03353
0.502	0.007413	0.011702	0.025907	0.007317	0.006574	0.004616	0.033392
0.503	0.007415	0.011656	0.025849	0.007262	0.006563	0.004586	0.033261
0.504	0.007418	0.01161	0.025793	0.007207	0.00655	0.004556	0.033137
0.505	0.007422	0.011565	0.025739	0.00715	0.006535	0.004528	0.033021
0.506	0.007427	0.011521	0.025688	0.007094	0.006517	0.0045	0.032913
0.507	0.007433	0.011478	0.025639	0.007037	0.006498	0.004473	0.032812
0.508	0.007441	0.011437	0.025593	0.00698	0.006476	0.004447	0.03272
0.509	0.00745	0.011399	0.025549	0.006923	0.006452	0.004421	0.032635
0.51	0.00746	0.011362	0.025508	0.006867	0.006427	0.004397	0.032558
0.511	0.007471	0.011329	0.02547	0.006811	0.0064	0.004372	0.032489
0.512	0.007483	0.011299	0.025434	0.006755	0.006371	0.004349	0.032428
0.513	0.007497	0.011273	0.0254	0.0067	0.006341	0.004326	0.032376
0.514	0.007511	0.011249	0.025368	0.006645	0.006309	0.004304	0.032331
0.515	0.007527	0.01123	0.025337	0.006591	0.006276	0.004282	0.032293
0.516	0.007543	0.011214	0.025307	0.006538	0.006243	0.004261	0.032263
0.517	0.00756	0.011202	0.025277	0.006486	0.006209	0.00424	0.03224
0.518	0.007578	0.011193	0.025248	0.006435	0.006174	0.00422	0.032224
0.519	0.007597	0.011189	0.025218	0.006385	0.006139	0.004201	0.032214
0.52	0.007617	0.011187	0.025187	0.006336	0.006103	0.004181	0.03221
0.521	0.007637	0.011189	0.025155	0.006288	0.006066	0.004162	0.032211
0.522	0.007658	0.011193	0.025121	0.006241	0.00603	0.004143	0.032216
0.523	0.00768	0.0112	0.025085	0.006196	0.005993	0.004124	0.032223
0.524	0.007702	0.011208	0.025047	0.006152	0.005955	0.004105	0.032234
0.525	0.007725	0.011218	0.025005	0.00611	0.005917	0.004086	0.032246
0.526	0.007748	0.01123	0.024961	0.00607	0.005879	0.004067	0.032258
0.527	0.007772	0.011242	0.024914	0.006031	0.00584	0.004047	0.032272
0.528	0.007796	0.011255	0.024865	0.005994	0.005802	0.004028	0.032285
0.529	0.00782	0.011268	0.024815	0.00596	0.005764	0.004009	0.032297
0.53	0.007845	0.011281	0.024762	0.005927	0.005725	0.003989	0.032307
0.531	0.007869	0.011293	0.024709	0.005898	0.005687	0.00397	0.032316
0.532	0.007895	0.011305	0.024654	0.005871	0.005649	0.00395	0.032322
0.533	0.00792	0.011316	0.024598	0.005847	0.005612	0.003931	0.032325
0.534	0.007945	0.011326	0.024541	0.005826	0.005575	0.003911	0.032325
0.535	0.007971	0.011335	0.024484	0.005807	0.005539	0.003892	0.032321
0.536	0.007997	0.011343	0.024425	0.005792	0.005504	0.003873	0.032315
0.537	0.008023	0.01135	0.024365	0.005779	0.005469	0.003854	0.032305
0.538	0.008049	0.011356	0.024305	0.005769	0.005435	0.003835	0.032292
0.539	0.008075	0.01136	0.024243	0.005763	0.005402	0.003817	0.032275
0.54	0.008101	0.011363	0.024181	0.005759	0.00537	0.003799	0.032254
0.541	0.008127	0.011365	0.024117	0.005758	0.005339	0.003782	0.03223
0.542	0.008153	0.011367	0.024054	0.00576	0.005308	0.003765	0.032201
0.543	0.00818	0.011368	0.023989	0.005765	0.005278	0.003749	0.032168
0.544	0.008206	0.011369	0.023925	0.005774	0.00525	0.003733	0.032132
0.545	0.008232	0.011369	0.02386	0.005786	0.005221	0.003718	0.03209
0.546	0.008259	0.01137	0.023795	0.005801	0.005194	0.003703	0.032045
0.547	0.008285	0.01137	0.023731	0.005819	0.005167	0.003689	0.031995
0.548	0.008312	0.011371	0.023666	0.005841	0.005142	0.003674	0.03194
0.549	0.008338	0.011372	0.023602	0.005866	0.005116	0.003661	0.03188
0.55	0.008364	0.011372	0.023539	0.005896	0.005092	0.003647	0.031816
0.551	0.00839	0.011373	0.023477	0.005929	0.005068	0.003633	0.031746
0.552	0.008416	0.011373	0.023416	0.005966	0.005045	0.003619	0.031671
0.553	0.008441	0.011374	0.023356	0.006007	0.005023	0.003605	0.031591
0.554	0.008466	0.011374	0.023297	0.006052	0.005002	0.00359	0.031506
0.555	0.00849	0.011374	0.023239	0.006102	0.004981	0.003575	0.031416
0.556	0.008514	0.011375	0.023183	0.006155	0.004961	0.003561	0.031323
0.557	0.008538	0.011376	0.023127	0.006212	0.004942	0.003546	0.031226
0.558	0.008561	0.011377	0.023073	0.006272	0.004925	0.003531	0.031126
0.559	0.008584	0.011379	0.02302	0.006336	0.004908	0.003516	0.031023
0.56	0.008606	0.011381	0.022968	0.006404	0.004893	0.003501	0.030918
0.561	0.008628	0.011384	0.022917	0.006475	0.004879	0.003486	0.030812
0.562	0.008649	0.011388	0.022868	0.00655	0.004866	0.003471	0.030704
0.563	0.00867	0.011393	0.02282	0.006627	0.004855	0.003456	0.030597
0.564	0.008691	0.011398	0.022774	0.006707	0.004845	0.003441	0.030489
0.565	0.008711	0.011406	0.02273	0.006791	0.004837	0.003426	0.030381
0.566	0.008731	0.011414	0.022687	0.006877	0.00483	0.003412	0.030275
0.567	0.008751	0.011424	0.022647	0.006965	0.004825	0.003398	0.03017
0.568	0.008771	0.011435	0.022608	0.007056	0.004822	0.003384	0.030067
0.569	0.00879	0.011448	0.022571	0.007149	0.00482	0.00337	0.029965
0.57	0.008809	0.011461	0.022536	0.007243	0.00482	0.003356	0.029865
0.571	0.008828	0.011474	0.022502	0.007339	0.004821	0.003342	0.029767
0.572	0.008847	0.011487	0.022469	0.007436	0.004824	0.003328	0.02967
0.573	0.008866	0.0115	0.022437	0.007534	0.004829	0.003314	0.029576
0.574	0.008884	0.011513	0.022406	0.007633	0.004835	0.0033	0.029482
0.575	0.008902	0.011525	0.022376	0.007731	0.004843	0.003286	0.029391
0.576	0.00892	0.011536	0.022346	0.00783	0.004852	0.003272	0.0293
0.577	0.008937	0.011545	0.022316	0.007928	0.004863	0.003257	0.029211
0.578	0.008953	0.011553	0.022286	0.008025	0.004874	0.003243	0.029121
0.579	0.008968	0.011558	0.022256	0.008121	0.004887	0.003228	0.029032
0.58	0.008982	0.011561	0.022225	0.008214	0.0049	0.003213	0.028943
0.581	0.008994	0.01156	0.022194	0.008306	0.004914	0.003198	0.028854
0.582	0.009006	0.011557	0.022161	0.008395	0.004929	0.003183	0.028763
0.583	0.009016	0.011551	0.022128	0.008481	0.004944	0.003168	0.028672
0.584	0.009024	0.011541	0.022094	0.008565	0.004959	0.003152	0.02858
0.585	0.009032	0.011527	0.022059	0.008645	0.004974	0.003136	0.028488
0.586	0.009037	0.011509	0.022023	0.008722	0.004989	0.00312	0.028393
0.587	0.009041	0.011487	0.021986	0.008795	0.005004	0.003104	0.028298
0.588	0.009043	0.01146	0.021948	0.008864	0.005019	0.003088	0.028201
0.589	0.009044	0.011429	0.021909	0.008928	0.005033	0.003072	0.028103
0.59	0.009043	0.011393	0.021869	0.008988	0.005047	0.003056	0.028003
0.591	0.00904	0.011353	0.021828	0.009042	0.005061	0.003039	0.027902
0.592	0.009035	0.011308	0.021786	0.009091	0.005075	0.003023	0.027799
0.593	0.009029	0.011258	0.021742	0.009134	0.005088	0.003008	0.027695
0.594	0.009021	0.011203	0.021697	0.00917	0.0051	0.002992	0.02759
0.595	0.009011	0.011144	0.02165	0.009199	0.005113	0.002977	0.027483
0.596	0.009	0.01108	0.021602	0.009221	0.005125	0.002962	0.027375
0.597	0.008987	0.011012	0.021552	0.009236	0.005137	0.002948	0.027266
0.598	0.008972	0.010941	0.0215	0.009243	0.005149	0.002935	0.027155
0.599	0.008956	0.010866	0.021446	0.009243	0.005161	0.002922	0.027044
0.6	0.008939	0.010788	0.021391	0.009234	0.005173	0.00291	0.026931
0.601	0.008919	0.010708	0.021333	0.009217	0.005184	0.002899	0.026818
0.602	0.008899	0.010626	0.021273	0.009192	0.005196	0.00289	0.026705
0.603	0.008877	0.010542	0.021211	0.009159	0.005207	0.002881	0.02659
0.604	0.008854	0.010457	0.021148	0.009119	0.005218	0.002873	0.026476
0.605	0.00883	0.010371	0.021084	0.009073	0.00523	0.002867	0.026362
0.606	0.008805	0.010285	0.02102	0.00902	0.005241	0.002861	0.026248
0.607	0.008779	0.010198	0.020956	0.008962	0.005252	0.002857	0.026134
0.608	0.008752	0.010112	0.020891	0.0089	0.005263	0.002853	0.026022
0.609	0.008725	0.010026	0.020828	0.008834	0.005273	0.00285	0.02591
0.61	0.008697	0.009941	0.020766	0.008764	0.005284	0.002848	0.0258
0.611	0.008668	0.009857	0.020705	0.008691	0.005294	0.002847	0.025692
0.612	0.008639	0.009775	0.020646	0.008616	0.005304	0.002846	0.025586
0.613	0.00861	0.009694	0.020589	0.008539	0.005313	0.002845	0.025482
0.614	0.008581	0.009616	0.020534	0.008461	0.005322	0.002845	0.025381
0.615	0.008553	0.009539	0.020482	0.008382	0.00533	0.002844	0.025283
0.616	0.008524	0.009465	0.020433	0.008302	0.005337	0.002844	0.025189
0.617	0.008496	0.009393	0.020388	0.008223	0.005344	0.002843	0.025098
0.618	0.008469	0.009325	0.020345	0.008144	0.00535	0.002842	0.025011
0.619	0.008441	0.009259	0.020306	0.008065	0.005356	0.002841	0.024928
0.62	0.008415	0.009196	0.02027	0.007987	0.005361	0.00284	0.024848
0.621	0.008389	0.009136	0.020238	0.00791	0.005365	0.002838	0.024773
0.622	0.008363	0.00908	0.020209	0.007834	0.005369	0.002836	0.024702
0.623	0.008338	0.009027	0.020183	0.00776	0.005372	0.002834	0.024635
0.624	0.008314	0.008978	0.02016	0.007688	0.005374	0.002831	0.024571
0.625	0.00829	0.008932	0.020141	0.007617	0.005376	0.002828	0.024512
0.626	0.008267	0.008889	0.020124	0.007547	0.005376	0.002825	0.024456
0.627	0.008244	0.00885	0.02011	0.00748	0.005376	0.002822	0.024404
0.628	0.008222	0.008814	0.020098	0.007414	0.005374	0.002818	0.024355
0.629	0.008201	0.008782	0.020089	0.00735	0.005371	0.002814	0.02431
0.63	0.00818	0.008753	0.020081	0.007289	0.005367	0.002811	0.024267
0.631	0.00816	0.008728	0.020076	0.007229	0.005361	0.002806	0.024227
0.632	0.008141	0.008705	0.020073	0.007171	0.005354	0.002802	0.024191
0.633	0.008122	0.008687	0.020072	0.007116	0.005345	0.002798	0.024158
0.634	0.008105	0.008671	0.020073	0.007064	0.005334	0.002793	0.024129
0.635	0.008088	0.008659	0.020076	0.007014	0.005322	0.002788	0.024103
0.636	0.008073	0.008651	0.020082	0.006967	0.005307	0.002782	0.024081
0.637	0.008059	0.008645	0.02009	0.006923	0.005291	0.002777	0.024064
0.638	0.008047	0.008644	0.020101	0.006882	0.005273	0.002771	0.02405
0.639	0.008035	0.008645	0.020114	0.006845	0.005254	0.002764	0.024042
0.64	0.008026	0.008651	0.020129	0.00681	0.005233	0.002757	0.024038
0.641	0.008018	0.008659	0.020148	0.006778	0.005211	0.00275	0.02404
0.642	0.008012	0.008671	0.02017	0.00675	0.005187	0.002742	0.024046
0.643	0.008008	0.008686	0.020195	0.006725	0.005162	0.002734	0.024059
0.644	0.008006	0.008704	0.020223	0.006704	0.005137	0.002726	0.024078
0.645	0.008006	0.008725	0.020254	0.006686	0.005111	0.002717	0.024103
0.646	0.008008	0.00875	0.020289	0.006671	0.005084	0.002707	0.024134
0.647	0.008012	0.008776	0.020327	0.006661	0.005057	0.002698	0.024172
0.648	0.008018	0.008805	0.020369	0.006653	0.00503	0.002688	0.024216
0.649	0.008027	0.008836	0.020414	0.00665	0.005004	0.002679	0.024267
0.65	0.008038	0.008869	0.020462	0.00665	0.004978	0.002669	0.024324
0.651	0.008051	0.008903	0.020513	0.006654	0.004953	0.00266	0.024388
0.652	0.008066	0.008938	0.020568	0.006661	0.004928	0.00265	0.024459
0.653	0.008084	0.008975	0.020627	0.006673	0.004905	0.002642	0.024536
0.654	0.008104	0.009013	0.02069	0.006688	0.004883	0.002633	0.024619
0.655	0.008125	0.009052	0.020756	0.006707	0.004862	0.002626	0.024708
0.656	0.008149	0.009091	0.020827	0.00673	0.004843	0.002619	0.024802
0.657	0.008174	0.009131	0.020902	0.006756	0.004825	0.002614	0.024902
0.658	0.008201	0.009172	0.020981	0.006786	0.004809	0.002609	0.025007
0.659	0.008229	0.009213	0.021065	0.00682	0.004794	0.002606	0.025117
0.66	0.008259	0.009254	0.021152	0.006857	0.004782	0.002604	0.025231
0.661	0.00829	0.009295	0.021244	0.006897	0.004771	0.002604	0.025351
0.662	0.008322	0.009335	0.021339	0.006939	0.004761	0.002606	0.025475
0.663	0.008355	0.009375	0.021438	0.006985	0.004754	0.002609	0.025603
0.664	0.008389	0.009414	0.021541	0.007032	0.004748	0.002615	0.025735
0.665	0.008424	0.009452	0.021647	0.007082	0.004744	0.002623	0.025872
0.666	0.00846	0.009488	0.021756	0.007133	0.004741	0.002633	0.026012
0.667	0.008496	0.009524	0.021867	0.007187	0.004741	0.002645	0.026155
0.668	0.008533	0.009559	0.021981	0.007242	0.004742	0.00266	0.026301
0.669	0.00857	0.009593	0.022096	0.007299	0.004746	0.002677	0.02645
0.67	0.008607	0.009627	0.022214	0.007357	0.004751	0.002697	0.026601
0.671	0.008646	0.00966	0.022332	0.007417	0.004757	0.002719	0.026753
0.672	0.008684	0.009692	0.022452	0.007478	0.004766	0.002744	0.026907
0.673	0.008723	0.009723	0.022572	0.007541	0.004776	0.002772	0.027061
0.674	0.008762	0.009755	0.022692	0.007604	0.004789	0.002802	0.027216
0.675	0.008801	0.009785	0.022811	0.007669	0.004802	0.002834	0.02737
0.676	0.008841	0.009816	0.022929	0.007734	0.004817	0.002869	0.027523
0.677	0.008881	0.009846	0.023046	0.0078	0.004833	0.002906	0.027673
0.678	0.008921	0.009876	0.023161	0.007867	0.004851	0.002945	0.027822
0.679	0.008961	0.009906	0.023273	0.007934	0.004869	0.002987	0.027967
0.68	0.009001	0.009935	0.023383	0.008001	0.004889	0.00303	0.028108
0.681	0.009041	0.009965	0.023488	0.008068	0.004909	0.003076	0.028244
0.682	0.009081	0.009994	0.02359	0.008135	0.00493	0.003123	0.028374
0.683	0.009121	0.010024	0.023686	0.008203	0.004952	0.003172	0.028497
0.684	0.009161	0.010053	0.023776	0.008269	0.004974	0.003222	0.028612
0.685	0.009201	0.010082	0.023859	0.008336	0.004997	0.003274	0.028718
0.686	0.00924	0.010111	0.023936	0.008402	0.005021	0.003327	0.028814
0.687	0.00928	0.01014	0.024005	0.008467	0.005044	0.00338	0.0289
0.688	0.009319	0.010168	0.024067	0.008532	0.005068	0.003435	0.028976
0.689	0.009358	0.010197	0.024121	0.008597	0.005092	0.00349	0.02904
0.69	0.009396	0.010224	0.024167	0.008662	0.005116	0.003546	0.029093
0.691	0.009434	0.010251	0.024205	0.008726	0.005139	0.003603	0.029134
0.692	0.009472	0.010277	0.024235	0.008791	0.005161	0.003659	0.029163
0.693	0.00951	0.010303	0.024256	0.008856	0.005184	0.003716	0.02918
0.694	0.009547	0.010327	0.024269	0.008921	0.005205	0.003772	0.029183
0.695	0.009584	0.01035	0.024274	0.008986	0.005225	0.003828	0.029175
0.696	0.00962	0.010373	0.024271	0.00905	0.005244	0.003883	0.029155
0.697	0.009656	0.010394	0.024261	0.009114	0.005263	0.003936	0.029124
0.698	0.009692	0.010414	0.024243	0.009178	0.005279	0.003989	0.029081
0.699	0.009727	0.010433	0.024218	0.009241	0.005295	0.00404	0.029027
0.7	0.009762	0.01045	0.024187	0.009302	0.005309	0.004089	0.028963
0.701	0.009796	0.010467	0.024149	0.009363	0.005321	0.004135	0.028888
0.702	0.00983	0.010483	0.024105	0.009422	0.005332	0.00418	0.028805
0.703	0.009863	0.010498	0.024057	0.00948	0.005342	0.004222	0.028713
0.704	0.009897	0.010513	0.024004	0.009537	0.005351	0.004262	0.028613
0.705	0.00993	0.010527	0.023948	0.009592	0.005358	0.0043	0.028507
0.706	0.009963	0.010541	0.023889	0.009646	0.005365	0.004335	0.028394
0.707	0.009997	0.010556	0.023828	0.009698	0.00537	0.004367	0.028276
0.708	0.01003	0.010571	0.023764	0.009748	0.005375	0.004397	0.028153
0.709	0.010063	0.010587	0.0237	0.009797	0.005379	0.004423	0.028027
0.71	0.010096	0.010603	0.023634	0.009844	0.005382	0.004447	0.027897
0.711	0.01013	0.01062	0.023568	0.009889	0.005385	0.004468	0.027766
0.712	0.010164	0.010638	0.023501	0.009933	0.005387	0.004486	0.027633
0.713	0.010198	0.010658	0.023435	0.009976	0.005388	0.004501	0.0275
0.714	0.010232	0.010679	0.023369	0.010018	0.005389	0.004512	0.027366
0.715	0.010266	0.010701	0.023304	0.010058	0.005389	0.00452	0.027234
0.716	0.010301	0.010726	0.023241	0.010096	0.005389	0.004526	0.027103
0.717	0.010336	0.010752	0.023179	0.010133	0.005389	0.004528	0.026975
0.718	0.010372	0.01078	0.023119	0.010169	0.005388	0.004527	0.026849
0.719	0.010407	0.01081	0.023061	0.010202	0.005387	0.004524	0.026726
0.72	0.010443	0.010842	0.023006	0.010233	0.005385	0.004518	0.026607
0.721	0.010479	0.010876	0.022954	0.010262	0.005384	0.004509	0.026493
0.722	0.010515	0.010913	0.022904	0.010289	0.005382	0.004498	0.026384
0.723	0.010551	0.010951	0.022858	0.010314	0.00538	0.004485	0.026279
0.724	0.010588	0.010992	0.022815	0.010337	0.005378	0.004469	0.026179
0.725	0.010624	0.011034	0.022776	0.010358	0.005376	0.004451	0.026085
0.726	0.010661	0.011078	0.02274	0.010376	0.005373	0.004432	0.025997
0.727	0.010697	0.011123	0.022707	0.010392	0.005371	0.00441	0.025914
0.728	0.010734	0.011169	0.022678	0.010405	0.005369	0.004387	0.025837
0.729	0.01077	0.011217	0.022653	0.010417	0.005367	0.004363	0.025765
0.73	0.010806	0.011265	0.022632	0.010426	0.005364	0.004337	0.025699
0.731	0.010842	0.011314	0.022613	0.010432	0.005361	0.00431	0.025639
0.732	0.010878	0.011364	0.022597	0.010437	0.005358	0.004282	0.025584
0.733	0.010913	0.011413	0.022584	0.010439	0.005355	0.004252	0.025534
0.734	0.010947	0.011463	0.022573	0.010439	0.00535	0.004221	0.025489
0.735	0.010981	0.011512	0.022564	0.010436	0.005345	0.004189	0.025448
0.736	0.011014	0.011561	0.022557	0.010432	0.00534	0.004157	0.025412
0.737	0.011046	0.011609	0.022552	0.010425	0.005334	0.004123	0.02538
0.738	0.011077	0.011656	0.022547	0.010416	0.005327	0.004089	0.025352
0.739	0.011107	0.011702	0.022542	0.010405	0.00532	0.004054	0.025328
0.74	0.011136	0.011747	0.022536	0.010392	0.005312	0.004019	0.025306
0.741	0.011163	0.01179	0.02253	0.010376	0.005304	0.003984	0.025288
0.742	0.01119	0.011831	0.022522	0.010359	0.005296	0.003949	0.025272
0.743	0.011215	0.01187	0.022513	0.010339	0.005287	0.003913	0.025259
0.744	0.01124	0.011907	0.022503	0.010319	0.005278	0.003878	0.025247
0.745	0.011263	0.011942	0.02249	0.010297	0.005268	0.003843	0.025237
0.746	0.011285	0.011975	0.022476	0.010273	0.005259	0.003808	0.025229
0.747	0.011306	0.012005	0.02246	0.01025	0.00525	0.003773	0.025221
0.748	0.011327	0.012032	0.022442	0.010226	0.005241	0.003739	0.025215
0.749	0.011346	0.012057	0.022421	0.010202	0.005231	0.003705	0.025208
0.75	0.011365	0.01208	0.022399	0.010177	0.005222	0.003672	0.025203
0.751	0.011383	0.012099	0.022374	0.010153	0.005214	0.00364	0.025197
0.752	0.011401	0.012116	0.022347	0.010129	0.005205	0.003609	0.02519
0.753	0.011418	0.01213	0.022317	0.010105	0.005197	0.003578	0.025184
0.754	0.011434	0.012141	0.022285	0.010081	0.005189	0.003548	0.025176
0.755	0.011451	0.012149	0.02225	0.010058	0.005181	0.003519	0.025168
0.756	0.011467	0.012154	0.022212	0.010034	0.005173	0.003491	0.025159
0.757	0.011483	0.012156	0.022171	0.010011	0.005165	0.003464	0.025148
0.758	0.011498	0.012156	0.022128	0.009989	0.005158	0.003438	0.025135
0.759	0.011513	0.012152	0.022083	0.009966	0.00515	0.003413	0.02512
0.76	0.011528	0.012146	0.022034	0.009945	0.005143	0.003389	0.025102
0.761	0.011542	0.012137	0.021984	0.009923	0.005136	0.003366	0.025082
0.762	0.011556	0.012126	0.02193	0.009903	0.005128	0.003344	0.025059
0.763	0.011569	0.012112	0.021875	0.009882	0.005121	0.003322	0.025032
0.764	0.011581	0.012096	0.021816	0.009863	0.005113	0.003301	0.025002
0.765	0.011593	0.012078	0.021755	0.009844	0.005106	0.003281	0.024968
0.766	0.011605	0.012058	0.021692	0.009825	0.005097	0.003262	0.024931
0.767	0.011615	0.012036	0.021625	0.009806	0.005089	0.003243	0.02489
0.768	0.011625	0.012012	0.021556	0.009788	0.00508	0.003225	0.024845
0.769	0.011634	0.011987	0.021484	0.00977	0.005071	0.003208	0.024795
0.77	0.011641	0.011961	0.021408	0.009751	0.005061	0.003192	0.024742
0.771	0.011648	0.011933	0.02133	0.009733	0.005051	0.003176	0.024685
0.772	0.011655	0.011904	0.021249	0.009714	0.00504	0.00316	0.024623
0.773	0.01166	0.011874	0.021165	0.009696	0.005028	0.003146	0.024558
0.774	0.011665	0.011843	0.021079	0.009677	0.005016	0.003132	0.024488
0.775	0.011669	0.011812	0.02099	0.009657	0.005004	0.003118	0.024414
0.776	0.011673	0.011781	0.020898	0.009637	0.004991	0.003106	0.024336
0.777	0.011676	0.01175	0.020804	0.009617	0.004978	0.003093	0.024255
0.778	0.011679	0.011718	0.020707	0.009596	0.004965	0.003082	0.024169
0.779	0.011682	0.011687	0.020608	0.009575	0.004951	0.00307	0.024078
0.78	0.011684	0.011655	0.020506	0.009553	0.004937	0.003059	0.023983
0.781	0.011685	0.011623	0.020401	0.009531	0.004922	0.003049	0.023884
0.782	0.011686	0.011591	0.020293	0.009508	0.004907	0.003039	0.023779
0.783	0.011686	0.011559	0.020182	0.009484	0.004892	0.003029	0.02367
0.784	0.011686	0.011527	0.020068	0.00946	0.004876	0.003019	0.023556
0.785	0.011685	0.011494	0.019951	0.009435	0.00486	0.003009	0.023436
0.786	0.011683	0.011461	0.01983	0.009409	0.004843	0.002999	0.023312
0.787	0.01168	0.011427	0.019706	0.009382	0.004826	0.00299	0.023182
0.788	0.011677	0.011392	0.019579	0.009354	0.004808	0.00298	0.023047
0.789	0.011672	0.011357	0.019448	0.009325	0.004791	0.002971	0.022907
0.79	0.011665	0.01132	0.019313	0.009295	0.004773	0.002962	0.022762
0.791	0.011657	0.011283	0.019175	0.009264	0.004754	0.002953	0.022612
0.792	0.011648	0.011244	0.019033	0.009231	0.004736	0.002945	0.022457
0.793	0.011638	0.011203	0.018888	0.009197	0.004717	0.002937	0.022298
0.794	0.011626	0.011162	0.018739	0.009162	0.004698	0.002928	0.022136
0.795	0.011613	0.011119	0.018588	0.009127	0.004679	0.002921	0.02197
0.796	0.011599	0.011075	0.018434	0.00909	0.004659	0.002914	0.021801
0.797	0.011584	0.011029	0.018277	0.009052	0.004639	0.002907	0.02163
0.798	0.011568	0.010982	0.018118	0.009014	0.004619	0.0029	0.021458
0.799	0.011551	0.010933	0.017957	0.008974	0.004599	0.002894	0.021283
0.8	0.011533	0.010883	0.017794	0.008935	0.004579	0.002889	0.021108
0.801	0.011514	0.010832	0.017628	0.008895	0.004559	0.002883	0.020932
0.802	0.011494	0.010778	0.017462	0.008855	0.004539	0.002878	0.020756
0.803	0.011474	0.010723	0.017293	0.008814	0.00452	0.002873	0.020579
0.804	0.011453	0.010666	0.017124	0.008774	0.004501	0.002869	0.020403
0.805	0.011431	0.010607	0.016953	0.008735	0.004483	0.002864	0.020228
0.806	0.011408	0.010546	0.016781	0.008696	0.004465	0.002859	0.020054
0.807	0.011385	0.010484	0.016609	0.008658	0.004449	0.002855	0.019881
0.808	0.011362	0.01042	0.016436	0.008622	0.004433	0.00285	0.019709
0.809	0.011338	0.010355	0.016262	0.008587	0.004418	0.002845	0.01954
0.81	0.011314	0.010289	0.016088	0.008554	0.004403	0.002841	0.019372
0.811	0.011289	0.010223	0.015914	0.008523	0.00439	0.002836	0.019207
0.812	0.011265	0.010156	0.01574	0.008495	0.004378	0.002831	0.019045
0.813	0.011241	0.010089	0.015567	0.00847	0.004367	0.002827	0.018885
0.814	0.011216	0.010021	0.015393	0.008447	0.004357	0.002822	0.018727
0.815	0.011193	0.009953	0.01522	0.008428	0.004348	0.002818	0.018572
0.816	0.011169	0.009885	0.015047	0.008411	0.00434	0.002814	0.01842
0.817	0.011146	0.009817	0.014875	0.008397	0.004333	0.00281	0.01827
0.818	0.011124	0.009749	0.014703	0.008386	0.004327	0.002807	0.018122
0.819	0.011102	0.009681	0.014532	0.008379	0.004322	0.002804	0.017977
0.82	0.011081	0.009613	0.014363	0.008374	0.004318	0.002802	0.017833
0.821	0.011061	0.009546	0.014194	0.008371	0.004314	0.0028	0.017692
0.822	0.011041	0.009478	0.014027	0.008372	0.004311	0.002799	0.017552
0.823	0.011023	0.00941	0.013861	0.008374	0.004309	0.002798	0.017413
0.824	0.011006	0.009343	0.013696	0.008378	0.004307	0.002798	0.017275
0.825	0.01099	0.009275	0.013534	0.008384	0.004305	0.002798	0.017138
0.826	0.010975	0.009208	0.013373	0.008391	0.004303	0.002798	0.017002
0.827	0.010961	0.00914	0.013214	0.0084	0.004301	0.002799	0.016866
0.828	0.010948	0.009072	0.013057	0.008409	0.004298	0.0028	0.01673
0.829	0.010937	0.009004	0.012901	0.008419	0.004295	0.002802	0.016594
0.83	0.010926	0.008936	0.012748	0.008429	0.004291	0.002803	0.016458
0.831	0.010916	0.008867	0.012596	0.008438	0.004286	0.002805	0.016321
0.832	0.010906	0.008797	0.012445	0.008447	0.004279	0.002806	0.016185
0.833	0.010897	0.008726	0.012297	0.008456	0.00427	0.002808	0.016047
0.834	0.010889	0.008654	0.01215	0.008463	0.00426	0.002809	0.015909
0.835	0.010881	0.008581	0.012005	0.008469	0.004247	0.002811	0.015771
0.836	0.010873	0.008507	0.011861	0.008473	0.004231	0.002812	0.015632
0.837	0.010865	0.008432	0.011721	0.008476	0.004213	0.002813	0.015492
0.838	0.010857	0.008355	0.011582	0.008477	0.004192	0.002814	0.015353
0.839	0.010848	0.008276	0.011446	0.008476	0.004167	0.002814	0.015212
0.84	0.010839	0.008196	0.011313	0.008473	0.00414	0.002815	0.015072
0.841	0.01083	0.008113	0.011182	0.008467	0.004108	0.002815	0.014931
0.842	0.01082	0.008029	0.011055	0.008459	0.004074	0.002816	0.01479
0.843	0.010809	0.007944	0.01093	0.008448	0.004036	0.002816	0.014648
0.844	0.010798	0.007856	0.010808	0.008434	0.003995	0.002816	0.014506
0.845	0.010786	0.007767	0.010689	0.008418	0.003951	0.002816	0.014365
0.846	0.010773	0.007677	0.010573	0.008399	0.003905	0.002816	0.014223
0.847	0.010759	0.007585	0.01046	0.008377	0.003856	0.002815	0.014081
0.848	0.010744	0.007492	0.01035	0.008353	0.003804	0.002815	0.013939
0.849	0.010727	0.007398	0.010243	0.008325	0.003751	0.002814	0.013797
0.85	0.01071	0.007303	0.010138	0.008295	0.003695	0.002814	0.013655
0.851	0.010691	0.007207	0.010036	0.008262	0.003638	0.002813	0.013513
0.852	0.01067	0.007112	0.009937	0.008227	0.003579	0.002813	0.01337
0.853	0.010648	0.007017	0.009839	0.008189	0.003519	0.002812	0.013227
0.854	0.010623	0.006922	0.009744	0.008149	0.003458	0.002811	0.013083
0.855	0.010597	0.006827	0.00965	0.008107	0.003396	0.00281	0.012938
0.856	0.010568	0.006733	0.009558	0.008062	0.003334	0.00281	0.012793
0.857	0.010537	0.00664	0.009468	0.008015	0.003272	0.002809	0.012648
0.858	0.010504	0.006548	0.009379	0.007965	0.003209	0.002809	0.012501
0.859	0.010468	0.006456	0.009291	0.007914	0.003147	0.002809	0.012355
0.86	0.010429	0.006366	0.009204	0.00786	0.003085	0.00281	0.012207
0.861	0.010387	0.006276	0.009117	0.007803	0.003023	0.002811	0.012059
0.862	0.010343	0.006188	0.009032	0.007745	0.002962	0.002813	0.01191
0.863	0.010295	0.006101	0.008947	0.007684	0.002902	0.002815	0.011761
0.864	0.010244	0.006015	0.008862	0.007621	0.002843	0.002818	0.011611
0.865	0.010191	0.00593	0.008777	0.007556	0.002785	0.002822	0.01146
0.866	0.010134	0.005847	0.008692	0.007489	0.002728	0.002827	0.011307
0.867	0.010075	0.005764	0.008606	0.00742	0.002673	0.002832	0.011154
0.868	0.010013	0.005684	0.00852	0.007349	0.002619	0.002839	0.011
0.869	0.009948	0.005604	0.008433	0.007277	0.002566	0.002846	0.010845
0.87	0.00988	0.005526	0.008346	0.007202	0.002515	0.002854	0.010688
0.871	0.009809	0.005449	0.008257	0.007126	0.002466	0.002864	0.010531
0.872	0.009735	0.005374	0.008167	0.007048	0.002418	0.002875	0.010373
0.873	0.009659	0.0053	0.008076	0.006969	0.002372	0.002886	0.010213
0.874	0.009581	0.005227	0.007984	0.006887	0.002327	0.002899	0.010053
0.875	0.0095	0.005156	0.00789	0.006804	0.002283	0.002914	0.009892
0.876	0.009416	0.005086	0.007794	0.00672	0.002241	0.00293	0.00973
0.877	0.00933	0.005017	0.007697	0.006633	0.002201	0.002947	0.009568
0.878	0.009242	0.004949	0.007598	0.006546	0.002162	0.002965	0.009405
0.879	0.009152	0.004883	0.007497	0.006457	0.002125	0.002985	0.009242
0.88	0.009059	0.004817	0.007395	0.006367	0.002089	0.003006	0.009079
0.881	0.008964	0.004752	0.007292	0.006276	0.002055	0.003028	0.008915
0.882	0.008868	0.004688	0.007187	0.006184	0.002022	0.003052	0.008752
0.883	0.008769	0.004624	0.00708	0.006091	0.001991	0.003077	0.008588
0.884	0.008669	0.004561	0.006972	0.005998	0.001961	0.003103	0.008426
0.885	0.008568	0.004499	0.006863	0.005904	0.001933	0.00313	0.008263
0.886	0.008465	0.004438	0.006752	0.00581	0.001907	0.003158	0.008102
0.887	0.00836	0.004378	0.006641	0.005717	0.001882	0.003186	0.007942
0.888	0.008255	0.004318	0.006528	0.005623	0.001859	0.003215	0.007783
0.889	0.008149	0.004259	0.006415	0.00553	0.001837	0.003244	0.007626
0.89	0.008042	0.004201	0.006301	0.005437	0.001817	0.003274	0.00747
0.891	0.007934	0.004143	0.006186	0.005344	0.001798	0.003303	0.007316
0.892	0.007825	0.004086	0.00607	0.005252	0.001781	0.003332	0.007164
0.893	0.007715	0.00403	0.005954	0.00516	0.001764	0.003361	0.007014
0.894	0.007605	0.003975	0.005838	0.005069	0.001749	0.003389	0.006866
0.895	0.007493	0.003921	0.005722	0.004978	0.001735	0.003416	0.00672
0.896	0.007382	0.003867	0.005606	0.004888	0.001722	0.003441	0.006576
0.897	0.007269	0.003814	0.00549	0.004799	0.001711	0.003465	0.006434
0.898	0.007156	0.003762	0.005374	0.00471	0.0017	0.003488	0.006295
0.899	0.007043	0.00371	0.005259	0.004621	0.00169	0.003509	0.006158
0.9	0.006928	0.003658	0.005144	0.004534	0.00168	0.003528	0.006023
0.901	0.006813	0.003607	0.00503	0.004447	0.001672	0.003546	0.00589
0.902	0.006697	0.003557	0.004916	0.004362	0.001664	0.003561	0.005759
0.903	0.006581	0.003506	0.004802	0.004277	0.001658	0.003574	0.00563
0.904	0.006464	0.003456	0.00469	0.004193	0.001651	0.003585	0.005503
0.905	0.006346	0.003406	0.004578	0.00411	0.001646	0.003593	0.005378
0.906	0.006228	0.003356	0.004466	0.004028	0.001641	0.0036	0.005254
0.907	0.006109	0.003306	0.004355	0.003946	0.001637	0.003603	0.005133
0.908	0.00599	0.003257	0.004245	0.003866	0.001633	0.003605	0.005012
0.909	0.00587	0.003207	0.004135	0.003787	0.001629	0.003604	0.004893
0.91	0.00575	0.003158	0.004026	0.003709	0.001626	0.0036	0.004776
0.911	0.005629	0.003108	0.003918	0.003631	0.001623	0.003594	0.00466
0.912	0.005508	0.003059	0.00381	0.003554	0.001621	0.003585	0.004545
0.913	0.005387	0.00301	0.003703	0.003478	0.001619	0.003574	0.004431
0.914	0.005266	0.002961	0.003598	0.003403	0.001617	0.00356	0.004319
0.915	0.005145	0.002913	0.003493	0.003328	0.001615	0.003543	0.004207
0.916	0.005024	0.002864	0.003389	0.003253	0.001614	0.003524	0.004097
0.917	0.004904	0.002816	0.003287	0.003179	0.001613	0.003502	0.003988
0.918	0.004783	0.002768	0.003186	0.003105	0.001612	0.003478	0.00388
0.919	0.004663	0.00272	0.003086	0.00303	0.001611	0.003452	0.003773
0.92	0.004543	0.002672	0.002988	0.002956	0.00161	0.003423	0.003667
0.921	0.004424	0.002625	0.002891	0.002882	0.001608	0.003392	0.003563
0.922	0.004305	0.002577	0.002795	0.002808	0.001607	0.003359	0.003459
0.923	0.004187	0.00253	0.002701	0.002734	0.001605	0.003324	0.003356
0.924	0.004069	0.002482	0.002609	0.002659	0.001602	0.003287	0.003254
0.925	0.003952	0.002434	0.002518	0.002585	0.0016	0.003249	0.003154
0.926	0.003836	0.002387	0.002429	0.00251	0.001596	0.003208	0.003054
0.927	0.00372	0.002339	0.002342	0.002436	0.001592	0.003166	0.002956
0.928	0.003605	0.002291	0.002256	0.002362	0.001588	0.003123	0.002858
0.929	0.003491	0.002243	0.002172	0.002287	0.001583	0.003077	0.002762
0.93	0.003378	0.002194	0.002089	0.002214	0.001578	0.003031	0.002666
0.931	0.003266	0.002145	0.002008	0.00214	0.001571	0.002982	0.002572
0.932	0.003154	0.002097	0.00193	0.002067	0.001565	0.002933	0.002478
0.933	0.003044	0.002048	0.001852	0.001995	0.001557	0.002882	0.002386
0.934	0.002935	0.001998	0.001777	0.001923	0.001549	0.002829	0.002294
0.935	0.002827	0.001949	0.001703	0.001852	0.001541	0.002775	0.002204
0.936	0.00272	0.0019	0.001631	0.001782	0.001532	0.002719	0.002115
0.937	0.002614	0.001851	0.00156	0.001713	0.001523	0.002662	0.002026
0.938	0.002509	0.001801	0.00149	0.001646	0.001513	0.002604	0.001939
0.939	0.002406	0.001752	0.001423	0.001579	0.001503	0.002544	0.001853
0.94	0.002303	0.001703	0.001356	0.001514	0.001492	0.002483	0.001769
0.941	0.002203	0.001654	0.001291	0.00145	0.001481	0.00242	0.001686
0.942	0.002104	0.001605	0.001228	0.001387	0.00147	0.002357	0.001604
0.943	0.002006	0.001557	0.001166	0.001325	0.001458	0.002292	0.001524
0.944	0.001911	0.001509	0.001105	0.001265	0.001446	0.002227	0.001446
0.945	0.001817	0.001462	0.001046	0.001207	0.001434	0.00216	0.001369
0.946	0.001725	0.001415	0.000988	0.001149	0.001421	0.002093	0.001294
0.947	0.001635	0.001369	0.000931	0.001094	0.001408	0.002025	0.001221
0.948	0.001547	0.001324	0.000876	0.00104	0.001395	0.001957	0.00115
0.949	0.001461	0.001279	0.000823	0.000987	0.001382	0.001888	0.001081
0.95	0.001377	0.001235	0.000771	0.000937	0.001369	0.00182	0.001014
0.951	0.001296	0.001192	0.00072	0.000888	0.001356	0.001751	0.000949
0.952	0.001217	0.001149	0.000672	0.00084	0.001343	0.001683	0.000886
0.953	0.001141	0.001107	0.000625	0.000795	0.00133	0.001615	0.000825
0.954	0.001066	0.001066	0.000579	0.000751	0.001318	0.001548	0.000766
0.955	0.000995	0.001026	0.000535	0.000709	0.001305	0.001481	0.000709
0.956	0.000925	0.000987	0.000493	0.000669	0.001293	0.001414	0.000654
0.957	0.000858	0.000949	0.000452	0.000631	0.001281	0.001349	0.000601
0.958	0.000794	0.000911	0.000413	0.000594	0.00127	0.001284	0.000551
0.959	0.000732	0.000875	0.000376	0.000559	0.001259	0.00122	0.000502
0.96	0.000672	0.000839	0.00034	0.000526	0.001248	0.001157	0.000455
0.961	0.000614	0.000804	0.000305	0.000495	0.001238	0.001094	0.000409
0.962	0.000558	0.000771	0.000272	0.000465	0.001229	0.001033	0.000366
0.963	0.000505	0.000738	0.00024	0.000436	0.00122	0.000973	0.000324
0.964	0.000454	0.000706	0.000209	0.000409	0.001212	0.000914	0.000284
0.965	0.000404	0.000676	0.00018	0.000384	0.001205	0.000856	0.000246
0.966	0.000357	0.000646	0.000152	0.00036	0.001198	0.000799	0.00021
0.967	0.000312	0.000617	0.000125	0.000337	0.001192	0.000744	0.000175
0.968	0.000269	0.000589	9.98e-05	0.000316	0.001187	0.000689	0.000141
0.969	0.000227	0.000562	7.53e-05	0.000296	0.001182	0.000636	0.000109
0.97	0.000187	0.000537	5.19e-05	0.000277	0.001178	0.000584	7.84e-05
0.971	0.000149	0.000511	2.96e-05	0.000259	0.001174	0.000532	4.9e-05
0.972	0.000112	0.000487	8.22e-06	0.000243	0.001171	0.000482	2.09e-05
0.973	7.66e-05	0.000464	-1.2e-05	0.000227	0.001168	0.000433	-6e-06
0.974	4.27e-05	0.000441	-3.2e-05	0.000212	0.001166	0.000385	-3.2e-05
0.975	1.02e-05	0.000419	-5.1e-05	0.000199	0.001164	0.000338	-5.7e-05
0.976	-2.1e-05	0.000397	-6.9e-05	0.000185	0.001162	0.000292	-8e-05
0.977	-5.1e-05	0.000376	-8.6e-05	0.000173	0.00116	0.000247	-0.0001
0.978	-8e-05	0.000356	-0.0001	0.000161	0.001158	0.000203	-0.00013
0.979	-0.00011	0.000336	-0.00012	0.00015	0.001155	0.000159	-0.00015
0.98	-0.00014	0.000316	-0.00013	0.000139	0.001152	0.000117	-0.00017
0.981	-0.00016	0.000297	-0.00015	0.000128	0.001149	7.47e-05	-0.00019
0.982	-0.00019	0.000277	-0.00016	0.000118	0.001145	3.34e-05	-0.00021
0.983	-0.00021	0.000258	-0.00018	0.000108	0.00114	-7.3e-06	-0.00022
0.984	-0.00024	0.000239	-0.00019	9.77e-05	0.001135	-4.7e-05	-0.00024
0.985	-0.00026	0.00022	-0.0002	8.78e-05	0.001129	-8.7e-05	-0.00026
0.986	-0.00028	0.000201	-0.00022	7.8e-05	0.001122	-0.00013	-0.00028
0.987	-0.00031	0.000182	-0.00023	6.81e-05	0.001113	-0.00016	-0.00029
0.988	-0.00033	0.000163	-0.00024	5.83e-05	0.001104	-0.0002	-0.00031
0.989	-0.00035	0.000144	-0.00025	4.84e-05	0.001094	-0.00024	-0.00033
0.99	-0.00037	0.000125	-0.00026	3.85e-05	0.001084	-0.00028	-0.00034
0.991	-0.00039	0.000106	-0.00028	2.86e-05	0.001072	-0.00032	-0.00036
0.992	-0.00042	8.69e-05	-0.00029	1.87e-05	0.001061	-0.00035	-0.00037
0.993	-0.00044	6.78e-05	-0.0003	8.79e-06	0.001049	-0.00039	-0.00039
0.994	-0.00046	4.87e-05	-0.00031	-1.1e-06	0.001037	-0.00043	-0.0004
0.995	-0.00048	2.97e-05	-0.00032	-1.1e-05	0.001025	-0.00046	-0.00042
0.996	-0.0005	1.06e-05	-0.00033	-2.1e-05	0.001013	-0.0005	-0.00043
0.997	-0.00052	-8.4e-06	-0.00034	-3.1e-05	0.001001	-0.00054	-0.00045
0.998	-0.00054	-2.7e-05	-0.00036	-4e-05	0.000988	-0.00057	-0.00046
0.999	-0.00056	-4.7e-05	-0.00037	-5e-05	0.000976	-0.00061	-0.00048
1	-0.00058	-6.6e-05	-0.00038	-6e-05	0.000964	-0.00065	-0.00049

## Sheet: Figure 3
Fig. 3 SNP density ranges in 99 groups used for SNP/crossover correlation study. Each group consists of 12 windows of 100 kb.
Group	SNPs/kb	Wild type (WT)	msh2 - WT	fancm zip4 - WT	msh2 fancm zip4 - WT	msh2 fancm - WT	recq4 - WT	msh2 recq4 - WT	msh2 recq4 - recq4	msh2 fancm zip4 - fancm zip4
1	0.05	0.12	-0.03	0.09	0.22	0.21	0.62	0.69	0.07	0.13
2	0.36	0.21	-0.03	0.12	0.56	0.68	1.27	1.74	0.47	0.44
3	0.71	0.26	-0.13	0.45	0.51	0.86	1.22	2.41	1.18	0.06
4	1.13	0.42	0.12	0.25	0.84	0.71	1.81	2.64	0.83	0.59
5	1.28	0.53	-0.31	-0.03	0.2	0.31	2.48	2.08	-0.4	0.22
6	1.42	0.55	0.03	0.33	0.13	0.62	0.98	2.21	1.23	-0.2
7	1.61	0.4	-0.05	0.18	0.52	0.35	1.6	2.24	0.63	0.33
8	1.77	0.48	-0.3	0.15	0.44	0.69	1.44	2.79	1.35	0.29
9	1.9	0.46	-0.14	0.09	0.32	0.15	2.12	2.93	0.81	0.23
10	2.03	0.48	-0.31	0.23	0.15	0.5	2.05	2.9	0.86	-0.08
11	2.12	0.57	0.28	0.27	0.06	0.79	2.4	2.34	-0.06	-0.21
12	2.21	0.67	-0.23	0.08	0.39	0.64	2.25	4.03	1.78	0.31
13	2.35	0.46	-0.06	0	0.46	0.57	2.11	2.6	0.48	0.46
14	2.46	0.44	0.14	0.11	0.24	0.5	1.26	2.53	1.27	0.13
15	2.54	0.61	-0.25	-0.06	0.36	0.85	1.53	3.02	1.49	0.42
16	2.62	0.76	-0.14	-0.13	0.02	0.83	1.55	2.18	0.63	0.15
17	2.7	0.62	-0.17	-0.24	0.4	0.27	2.26	2.65	0.39	0.64
18	2.76	0.61	-0.25	-0.23	0.36	0.05	1.18	3.11	1.93	0.59
19	2.86	0.55	0.07	-0.13	0.13	0.38	1.54	2.69	1.14	0.26
20	2.94	0.83	-0.3	-0.2	0.48	1.04	2.05	2.95	0.9	0.68
21	3.01	0.53	0.05	-0.24	0.39	0.78	2.53	3.61	1.08	0.63
22	3.1	0.7	-0.03	-0.19	0.13	0.1	2.01	2.39	0.38	0.32
23	3.16	0.61	0.05	-0.15	0.5	0.56	1.92	3.01	1.1	0.65
24	3.22	0.66	-0.12	0.31	0.12	0.23	2.4	3.93	1.53	-0.19
25	3.28	0.53	-0.17	-0.19	0.29	0.5	1.83	3.7	1.87	0.49
26	3.38	0.64	-0.29	-0.14	0.67	0.29	2.19	2.12	-0.08	0.81
27	3.45	0.56	0.24	-0.14	0.31	0.42	1.53	2.14	0.6	0.45
28	3.54	0.42	-0.15	-0.04	0.35	0.47	2.72	3.03	0.31	0.4
29	3.66	0.59	0.04	-0.04	0.33	0.49	1.9	2.59	0.69	0.38
30	3.74	0.52	0.06	0.24	0.16	-0.09	1.54	2.48	0.95	-0.08
31	3.84	0.79	0.06	0.09	0.13	0.66	2.31	2.57	0.26	0.04
32	3.94	0.55	-0.2	0.16	0.08	0.67	1.15	2.81	1.66	-0.08
33	3.99	0.87	-0.38	-0.29	-0.34	0.2	1.66	2.75	1.1	-0.05
34	4.04	0.46	-0.19	0	0.41	0.62	1.85	2.78	0.93	0.41
35	4.11	0.52	0.41	-0.19	-0.09	0.88	1.53	2.71	1.19	0.1
36	4.19	0.88	-0.34	-0.54	0.29	0.25	1.74	2.93	1.19	0.83
37	4.28	0.82	-0.29	-0.15	-0.29	0.72	2.23	2.77	0.54	-0.14
38	4.37	0.75	0.05	-0.29	-0.27	0.47	2.09	2.82	0.73	0.02
39	4.47	0.66	-0.21	-0.24	-0.03	0.23	1.52	3.21	1.69	0.21
40	4.53	0.85	0.04	-0.18	0.07	0.6	2.24	3.25	1.01	0.25
41	4.62	0.83	-0.16	-0.16	-0.1	0.48	1.79	2.95	1.16	0.06
42	4.67	0.57	-0.22	0.1	0.15	0.13	1.74	2.75	1.01	0.06
43	4.72	0.57	0.1	0.06	0.3	0.65	1.79	2.88	1.09	0.24
44	4.82	0.86	-0.02	-0.44	0.06	0.07	1.32	3.27	1.96	0.5
45	4.98	0.7	-0.21	-0.16	0.27	0.28	1.09	2.03	0.94	0.42
46	5.1	0.8	-0.35	-0.29	-0.41	0.23	1.69	2.14	0.45	-0.11
47	5.17	0.65	-0.16	-0.15	0.08	0	2.4	2.62	0.21	0.22
48	5.24	0.66	-0.17	-0.12	-0.08	0.42	1.3	2.04	0.73	0.04
49	5.33	0.79	-0.3	-0.16	-0.26	0.38	1.39	1.88	0.49	-0.1
50	5.44	0.64	0.12	-0.22	-0.11	0.29	1.58	2.06	0.47	0.11
51	5.54	0.75	-0.13	-0.37	-0.22	0.23	2.3	2.58	0.27	0.16
52	5.68	0.63	0.17	-0.38	0.09	0.49	1.68	2.03	0.36	0.48
53	5.77	0.76	-0.26	-0.04	-0.03	1.21	1.69	2.96	1.27	0.01
54	5.89	1.07	-0.09	-0.82	-0.54	0.05	0.98	2.14	1.16	0.28
55	6.04	0.88	-0.17	-0.46	-0.25	0.24	1.43	1.94	0.51	0.21
56	6.18	0.74	0.02	-0.36	-0.01	0.05	1.4	2.53	1.13	0.35
57	6.3	0.94	-0.09	-0.31	-0.36	0.56	1.24	1.76	0.52	-0.05
58	6.4	0.81	0.13	-0.06	-0.13	0.31	1.02	1.92	0.9	-0.08
59	6.47	0.75	-0.3	-0.37	-0.16	0.1	0.87	1.35	0.48	0.2
60	6.68	0.82	-0.11	-0.66	-0.19	0.07	1.23	1.81	0.59	0.46
61	6.83	0.91	-0.38	-0.49	-0.19	0.35	1.66	1.78	0.12	0.31
62	6.98	0.93	0.36	-0.43	-0.16	0.1	0.73	1.47	0.74	0.27
63	7.14	0.72	-0.06	-0.43	0	-0.07	1.2	1.31	0.12	0.43
64	7.25	0.87	0.11	-0.66	-0.38	-0.03	0.92	1.41	0.49	0.28
65	7.42	0.96	-0.01791	-0.70113	-0.49541	0.004877	0.835563	1.451641	0.616078	0.205728
66	7.58	0.99	-0.15	-0.74	-0.61	0.04	0.75	1.49	0.74	0.14
67	7.71	1.04	0.03	-0.7	-0.26	0.04	0.75	1.99	1.24	0.44
68	7.89	1.05	-0.02	-0.92	-0.27	0.31	0.43	1.5	1.06	0.65
69	8.04	0.75	-0.3	-0.42	-0.22	0.37	0.25	0.84	0.59	0.2
70	8.28	0.79	-0.12	-0.41	-0.26	-0.04	1.7	1.85	0.15	0.16
71	8.46	0.96	-0.16	-0.87	-0.52	-0.21	0.61	1.08	0.47	0.35
72	8.67	0.95	-0.37	-0.74	-0.51	-0.15	0.89	1.12	0.24	0.23
73	8.83	1.09	-0.11	-0.8	-0.36	-0.06	1.05	1.91	0.86	0.43
74	9.03	0.82	0.07	-0.11	-0.24	0.31	0.8	1.16	0.36	-0.13
75	9.19	1.1	-0.26	-0.56	-0.81	0.07	1.03	1.11	0.08	-0.25
76	9.3	1	0.07	-0.45	-0.32	-0.11	0.44	1.16	0.72	0.13
77	9.48	0.9	-0.14	-0.36	-0.51	0.08	0.71	0.6	-0.12	-0.16
78	9.62	1.27	-0.51	-0.81	-0.73	-0.14	0.44	0.59	0.16	0.07
79	9.73	1.09	-0.47	-0.88	-0.75	-0.2	0.66	0.77	0.11	0.13
80	9.91	0.65	0.02	-0.4	-0.36	-0.04	0.62	1.18	0.56	0.04
81	10.2	0.76	0.09	-0.38	0.31	-0.24	0.2	0.44	0.24	0.69
82	10.35	0.85	-0.45	-0.44	-0.47	0.08	0.37	0.55	0.19	-0.03
83	10.51	0.66	-0.13	-0.46	-0.33	-0.2	0.3	0.53	0.24	0.13
84	10.79	0.62	-0.13	-0.16	-0.43	-0.29	0.03	0.7	0.66	-0.27
85	11.08	0.58	-0.09	-0.21	-0.34	0.03	0.86	1.1	0.24	-0.13
86	11.45	0.74	-0.29	-0.53	-0.4	-0.22	0.31	0.52	0.21	0.13
87	11.7	0.5	-0.41	-0.21	-0.31	-0.03	0.2	0.46	0.26	-0.1
88	12.1	0.77	-0.42	-0.65	-0.39	-0.26	0.14	0.64	0.49	0.26
89	12.4	0.64	-0.37	-0.18	-0.2	-0.12	0.06	0.47	0.41	-0.02
90	12.61	0.61	-0.29	-0.35	-0.27	0	0.27	1.19	0.93	0.09
91	12.87	0.75	-0.34	-0.66	-0.6	-0.23	0.08	0.39	0.31	0.06
92	13.41	0.55	-0.01	-0.34	-0.21	-0.03	0.59	0.17	-0.41	0.13
93	14	0.36	0.13	-0.07	-0.22	-0.13	0.16	0.42	0.26	-0.15
94	14.69	0.87	-0.52	-0.41	-0.44	-0.5	0.04	0.45	0.4	-0.02
95	15.65	0.53	-0.36	-0.49	-0.39	-0.07	0.38	0.43	0.04	0.1
96	16.7	0.39	-0.22	-0.1	-0.2	-0.16	0.17	0.12	-0.06	-0.1
97	18.22	0.25	-0.07	-0.09	-0.01	-0.11	-0.04	0.32	0.35	0.07
98	20.63	0.09	0.09	0.12	0.2	0.01	0.18	0.3	0.13	0.08
99	24.05	0.12	-0.08	0.05	0.12	-0.08	-0.08	0.06	0.14	0.07

## Sheet: Figure 4b
Fig. 4b 420 fluorescent seed count data for the wild type and msh2 mutants in recombinant lines with differing pattern of heterozygosity.
Cross	Genotype	Total	Green alone	Red alone	Red+Green	Non-colour	cM
HOM-HOM	Wild type	1997	164	176	1301	356	18.79
HOM-HOM	Wild type	1469	122	108	968	271	17.12
HOM-HOM	Wild type	2031	165	155	1344	367	17.24
HOM-HOM	Wild type	2167	186	153	1448	380	17.11
HOM-HOM	Wild type	2287	224	199	1470	394	20.62
HOM-HOM	Wild type	2226	188	177	1451	410	18.02
HOM-HOM	Wild type	2012	152	151	1332	377	16.41
HOM-HOM	Wild type	1743	150	126	1147	320	17.34
HOM-HOM	Wild type	1802	131	145	1202	324	16.71
HOM-HOM	Wild type	1929	171	149	1269	340	18.26
HOM-HOM	Wild type	1593	149	112	1058	274	18.01
HET-HET	Wild type	2056	146	135	1390	385	14.76
HET-HET	Wild type	2127	155	164	1400	408	16.33
HET-HET	Wild type	2116	147	149	1406	414	15.13
HET-HET	Wild type	1847	115	159	1248	325	16.14
HET-HET	Wild type	1850	151	135	1225	339	16.88
HET-HET	Wild type	1674	113	134	1126	301	16.04
HET-HET	Wild type	2096	140	145	1454	357	14.67
HET-HET	Wild type	1954	133	137	1296	388	14.93
HET-HET	Wild type	2140	161	136	1445	398	15
HET-HET	Wild type	2387	158	162	1589	478	14.45
HET-HET	Wild type	2232	167	184	1463	418	17.21
HET-HET	Wild type	1864	138	106	1263	357	14.08
HET-HET	Wild type	1340	101	108	920	211	17.05
HET-HET	Wild type	2024	140	156	1337	391	15.89
HET-HET	Wild type	1884	145	154	1260	325	17.38
HET-HET	Wild type	2174	179	143	1450	402	16.11
HET-HOM	Wild type	2001	231	193	1267	310	24.09
HET-HOM	Wild type	1807	186	205	1153	263	24.68
HET-HOM	Wild type	1693	178	208	1063	244	26.24
HET-HOM	Wild type	1782	176	198	1127	281	23.83
HET-HOM	Wild type	1891	210	199	1211	271	24.67
HET-HOM	Wild type	2152	231	231	1349	341	24.46
HET-HOM	Wild type	1907	238	200	1198	271	26.47
HET-HOM	Wild type	2013	231	185	1302	295	23.4
HET-HOM	Wild type	2016	220	194	1286	316	23.24
HET-HOM	Wild type	1409	150	175	906	178	26.61
HET-HOM	Wild type	2291	251	242	1475	323	24.53
HET-HOM	Wild type	1355	141	141	896	177	23.6
HET-HOM	Wild type	1823	195	214	1185	229	25.75
HET-HOM	Wild type	1520	173	162	993	192	25.22
HOM-HET	Wild type	2049	101	104	1417	427	10.56
HOM-HET	Wild type	2027	97	114	1419	397	11.02
HOM-HET	Wild type	1842	123	81	1269	369	11.77
HOM-HET	Wild type	1908	92	100	1318	398	10.63
HOM-HET	Wild type	2069	82	123	1437	427	10.45
HOM-HET	Wild type	1365	65	57	970	273	9.38
HOM-HET	Wild type	2186	99	107	1529	451	9.92
HOM-HET	Wild type	2051	83	114	1423	431	10.12
HOM-HET	Wild type	1935	105	100	1321	409	11.22
HOM-HET	Wild type	1605	69	62	1149	325	8.53
HOM-HET	Wild type	1436	64	89	999	284	11.29
HOM-HET	Wild type	2182	100	123	1511	448	10.8
HOM-HET	Wild type	1042	52	55	738	197	10.86
HOM-HOM	msh2	1187	102	100	796	189	18.78
HOM-HOM	msh2	1946	162	186	1288	310	19.85
HOM-HOM	msh2	1946	165	166	1258	357	18.77
HOM-HOM	msh2	1618	152	137	1042	287	19.83
HOM-HOM	msh2	1775	164	170	1155	286	21.03
HOM-HOM	msh2	2142	165	177	1460	340	17.5
HOM-HOM	msh2	2014	194	200	1322	298	21.98
HOM-HOM	msh2	1818	155	142	1198	323	17.95
HOM-HOM	msh2	1808	149	172	1190	297	19.69
HOM-HOM	msh2	2305	191	208	1547	359	19.14
HOM-HOM	msh2	2055	220	177	1303	355	21.67
HOM-HOM	msh2	1442	166	109	929	238	21.35
HET-HET	msh2	968	89	86	648	145	20.1
HET-HET	msh2	1364	137	116	888	223	20.69
HET-HET	msh2	1447	140	136	960	211	21.35
HET-HET	msh2	809	68	72	532	137	19.14
HET-HET	msh2	1097	112	103	696	186	22.02
HET-HET	msh2	1291	105	100	877	209	17.39
HET-HET	msh2	1265	89	109	854	213	17.12
HET-HET	msh2	1646	130	175	1080	261	20.66
HET-HET	msh2	1646	136	134	1123	253	18.03
HET-HET	msh2	1761	143	149	1195	274	18.25
HET-HET	msh2	1467	133	113	981	240	18.48
HET-HET	msh2	1658	154	157	1065	282	20.95
HET-HET	msh2	1041	107	100	660	174	22.39
HET-HET	msh2	1305	128	115	859	203	20.78
HET-HET	msh2	911	86	86	610	129	21.11
HET-HET	msh2	954	85	96	628	145	21.23
HET-HET	msh2	932	91	93	590	158	22.21
HET-HET	msh2	1376	125	131	916	204	20.76
HET-HOM	msh2	2004	184	150	1316	354	18.35
HET-HOM	msh2	2223	198	194	1475	356	19.54
HET-HOM	msh2	2339	154	194	1608	383	16.19
HET-HOM	msh2	2281	200	180	1489	412	18.34
HET-HOM	msh2	2053	163	158	1413	319	17.1
HET-HOM	msh2	2245	177	176	1506	386	17.2
HET-HOM	msh2	2187	173	181	1447	386	17.76
HET-HOM	msh2	2053	197	159	1326	371	19.18
HET-HOM	msh2	2040	200	160	1366	314	19.56
HET-HOM	msh2	1771	162	166	1141	302	20.65
HET-HOM	msh2	2293	195	195	1549	354	18.77
HET-HOM	msh2	2297	175	216	1545	361	18.79
HET-HOM	msh2	2096	172	166	1414	344	17.69
HET-HOM	msh2	2365	199	174	1578	414	17.26
HET-HOM	msh2	2343	181	208	1534	420	18.27
HET-HOM	msh2	2082	160	190	1399	333	18.53
HET-HOM	msh2	2022	179	152	1362	329	17.99
HET-HOM	msh2	2013	174	187	1297	355	19.92
HOM-HET	msh2	1411	164	148	897	202	25.32
HOM-HET	msh2	2193	218	233	1386	356	23.27
HOM-HET	msh2	1454	142	156	946	210	23.18
HOM-HET	msh2	2074	213	196	1350	315	22.18
HOM-HET	msh2	1701	170	170	1121	240	22.53
HOM-HET	msh2	1912	220	234	1223	235	27.54
HOM-HET	msh2	1673	191	169	1063	250	24.53
HOM-HET	msh2	2279	200	246	1477	356	21.99
HOM-HET	msh2	1677	175	173	1085	244	23.52
HOM-HET	msh2	1651	155	178	1083	235	22.76
HOM-HET	msh2	2210	248	227	1432	303	24.49
HOM-HET	msh2	1704	171	207	1074	252	25.41
HOM-HET	msh2	1860	192	192	1213	263	23.38
HOM-HET	msh2	1875	209	192	1171	303	24.35
HOM-HET	msh2	1092	120	98	699	175	22.49
HOM-HET	msh2	947	94	84	604	165	21
HOM-HET	msh2	1885	149	167	1222	347	18.47
HOM-HET	msh2	2051	165	195	1334	357	19.44
HOM-HET	msh2	1327	127	142	857	201	22.89
HOM-HET	msh2	1405	142	130	897	236	21.72
HOM-HET	msh2	1064	96	115	678	175	22.32

## Sheet: Figure 4c
Fig. 4c 420 fluorescent seed count data for the fancm zip4 and msh2 fancm zip4 mutants in recombinant lines with differing pattern of heterozygosity.
Cross	Genotype	Total	Green alone	Red alone	Red+Green	Non-colour	cM
HOM-HOM	fancm zip4	1420	192	205	854	169	33.6
HOM-HOM	fancm zip4	1086	126	153	679	128	30.27
HOM-HOM	fancm zip4	1434	200	199	874	161	33.4
HOM-HOM	fancm zip4	1473	195	200	913	165	31.91
HOM-HOM	fancm zip4	1434	191	206	872	165	33.19
HOM-HOM	fancm zip4	1410	186	215	851	158	34.33
HOM-HOM	fancm zip4	1651	246	229	989	187	34.84
HOM-HOM	fancm zip4	1506	220	222	912	152	35.73
HOM-HOM	fancm zip4	1154	155	161	710	128	32.74
HOM-HOM	fancm zip4	1099	165	151	679	104	34.81
HOM-HOM	fancm zip4	1381	184	221	829	147	35.7
HOM-HOM	fancm zip4	1854	252	265	1125	212	33.5
HOM-HOM	fancm zip4	1215	164	184	730	137	34.64
HOM-HOM	fancm zip4	981	129	135	612	105	32.05
HOM-HOM	fancm zip4	1743	261	232	1049	201	34.1
HOM-HOM	fancm zip4	2098	287	326	1272	213	35.53
HOM-HOM	fancm zip4	993	125	154	600	114	33.81
HET-HET	fancm zip4	1307	67	96	922	222	13.36
HET-HET	fancm zip4	1921	183	141	1270	327	18.6
HET-HET	fancm zip4	1967	124	141	1364	338	14.53
HET-HET	fancm zip4	1261	101	110	840	210	18.43
HET-HET	fancm zip4	1778	162	110	1206	300	16.69
HET-HET	fancm zip4	1487	88	112	1005	282	14.5
HET-HET	fancm zip4	1394	106	117	917	254	17.53
HET-HET	fancm zip4	1355	90	100	931	234	15.17
HET-HET	fancm zip4	1719	132	131	1176	280	16.69
HET-HET	fancm zip4	1446	115	101	989	241	16.26
HET-HET	fancm zip4	1826	148	139	1206	333	17.2
HET-HET	fancm zip4	1775	144	140	1178	313	17.54
HET-HOM	fancm zip4	2236	169	176	1530	361	16.85
HET-HOM	fancm zip4	1985	95	111	1396	383	10.98
HET-HOM	fancm zip4	1684	111	125	1150	298	15.16
HET-HOM	fancm zip4	2245	159	133	1532	421	13.98
HET-HOM	fancm zip4	1560	87	100	1095	278	12.81
HET-HOM	fancm zip4	1808	103	88	1280	337	11.19
HET-HOM	fancm zip4	1909	146	121	1299	343	15.13
HET-HOM	fancm zip4	1458	110	116	967	265	16.93
HET-HOM	fancm zip4	2173	175	144	1471	383	15.95
HET-HOM	fancm zip4	1321	70	82	922	247	12.26
HET-HOM	fancm zip4	311	15	16	235	45	10.52
HET-HOM	fancm zip4	1823	117	137	1231	338	15.07
HET-HOM	fancm zip4	1872	99	133	1285	355	13.27
HET-HOM	fancm zip4	1166	96	68	798	204	15.22
HET-HOM	fancm zip4	877	56	60	613	148	14.24
HOM-HET	fancm zip4	2164	334	307	1282	241	36.16
HOM-HET	fancm zip4	1662	244	255	1004	159	36.79
HOM-HET	fancm zip4	1889	284	304	1098	203	38.56
HOM-HET	fancm zip4	806	125	119	488	74	37.19
HOM-HET	fancm zip4	935	129	148	569	89	36.17
HOM-HET	fancm zip4	1751	256	264	1056	175	36.28
HOM-HET	fancm zip4	1985	285	311	1177	212	36.79
HOM-HET	fancm zip4	2010	303	280	1235	192	35.2
HOM-HET	fancm zip4	1517	242	217	906	152	37.16
HOM-HET	fancm zip4	728	114	121	427	66	40.47
HOM-HET	fancm zip4	1992	286	281	1240	185	34.37
HOM-HET	fancm zip4	1978	294	315	1164	205	38.01
HOM-HET	fancm zip4	1944	276	336	1152	180	39.14
HOM-HOM	msh2 fancm zip4	1707	208	244	1065	190	31.41
HOM-HOM	msh2 fancm zip4	2373	307	349	1466	251	33.13
HOM-HOM	msh2 fancm zip4	1857	242	296	1128	191	35.15
HOM-HOM	msh2 fancm zip4	1681	231	213	1052	185	31.32
HOM-HOM	msh2 fancm zip4	1824	244	268	1131	181	33.77
HOM-HOM	msh2 fancm zip4	1850	261	264	1097	228	34.24
HOM-HOM	msh2 fancm zip4	1542	215	210	964	153	33.01
HOM-HOM	msh2 fancm zip4	1946	278	271	1154	243	33.99
HOM-HOM	msh2 fancm zip4	1878	255	272	1151	200	33.76
HOM-HOM	msh2 fancm zip4	1792	239	247	1127	179	32.35
HOM-HOM	msh2 fancm zip4	2267	333	283	1378	273	32.43
HOM-HOM	msh2 fancm zip4	1914	277	230	1194	213	31.43
HET-HET	msh2 fancm zip4	2204	250	250	1374	330	26.09
HET-HET	msh2 fancm zip4	1998	227	196	1270	305	24.07
HET-HET	msh2 fancm zip4	1574	215	209	952	198	32.08
HET-HET	msh2 fancm zip4	1805	162	205	1178	260	22.97
HET-HET	msh2 fancm zip4	2079	266	231	1313	269	27.76
HET-HET	msh2 fancm zip4	1956	206	197	1287	266	23.32
HET-HET	msh2 fancm zip4	1714	215	228	1040	231	30.5
HET-HET	msh2 fancm zip4	1668	214	203	1014	237	29.29
HET-HET	msh2 fancm zip4	1857	241	218	1145	253	28.89
HET-HET	msh2 fancm zip4	1617	188	174	1010	245	25.69
HET-HET	msh2 fancm zip4	1341	157	142	840	202	25.56
HET-HET	msh2 fancm zip4	1254	160	164	773	157	30.48
HET-HET	msh2 fancm zip4	1360	142	180	849	189	27.44
HET-HET	msh2 fancm zip4	964	122	103	596	143	26.98
HET-HET	msh2 fancm zip4	1356	164	170	823	199	28.77
HET-HET	msh2 fancm zip4	2013	229	263	1231	290	28.5
HET-HET	msh2 fancm zip4	1640	187	213	1014	226	28.43
HET-HET	msh2 fancm zip4	1150	146	137	702	165	28.74
HET-HET	msh2 fancm zip4	1623	182	177	1018	246	25.33
HET-HET	msh2 fancm zip4	2104	311	255	1271	267	32.03
HET-HET	msh2 fancm zip4	1984	250	221	1256	257	27.53
HET-HET	msh2 fancm zip4	1984	271	246	1192	275	30.8
HET-HET	msh2 fancm zip4	1984	220	249	1265	250	27.39
HET-HET	msh2 fancm zip4	2015	235	250	1221	309	27.99
HET-HOM	msh2 fancm zip4	1648	169	174	1078	227	23.6
HET-HOM	msh2 fancm zip4	2107	232	209	1364	302	23.75
HET-HOM	msh2 fancm zip4	2107	237	224	1330	316	25.01
HET-HOM	msh2 fancm zip4	970	96	106	620	148	23.61
HET-HOM	msh2 fancm zip4	2273	230	248	1428	367	23.88
HET-HOM	msh2 fancm zip4	2009	222	201	1274	312	23.91
HET-HOM	msh2 fancm zip4	1341	157	144	867	173	25.77
HET-HOM	msh2 fancm zip4	1727	185	197	1083	262	25.33
HET-HOM	msh2 fancm zip4	1214	124	154	763	173	26.38
HET-HOM	msh2 fancm zip4	1991	199	209	1256	327	23.18
HET-HOM	msh2 fancm zip4	1864	176	198	1197	293	22.62
HET-HOM	msh2 fancm zip4	2219	225	225	1414	355	22.9
HET-HOM	msh2 fancm zip4	1038	107	107	678	146	23.34
HET-HOM	msh2 fancm zip4	2099	239	215	1347	298	24.67
HET-HOM	msh2 fancm zip4	2209	222	210	1422	355	21.97
HET-HOM	msh2 fancm zip4	2115	227	228	1346	314	24.52
HET-HOM	msh2 fancm zip4	1845	189	191	1192	273	23.31
HOM-HET	msh2 fancm zip4	1813	284	289	1054	186	39.35
HOM-HET	msh2 fancm zip4	2292	343	337	1388	224	36.23
HOM-HET	msh2 fancm zip4	1982	292	294	1183	213	36.07
HOM-HET	msh2 fancm zip4	745	111	108	444	82	35.81
HOM-HET	msh2 fancm zip4	1869	312	291	1083	183	40.44
HOM-HET	msh2 fancm zip4	1934	269	284	1179	202	34.57
HOM-HET	msh2 fancm zip4	953	146	136	571	100	36.11
HOM-HET	msh2 fancm zip4	1411	206	223	832	150	37.4
HOM-HET	msh2 fancm zip4	1471	215	222	873	161	36.29
HOM-HET	msh2 fancm zip4	1670	273	293	949	155	43.24
HOM-HET	msh2 fancm zip4	1089	174	152	649	114	36.65

[truncated: 17 more sheets: Figure 4d, Figure 4e, Figure 4f, Figure 4g, Figure 4h, Figure 5b, Figure 5c, Figure 5d, Figure 5e, Figure 5f, Figure 5g, Supplementary Figure 1d, Supplementary Figure 3, Supplementary Figure 4, Supplementary Figure 5, Supplementary Figure 6, Supplementary Figure 7b,c]
